# Supplementary material for: Computational and Experimental Analysis of the Secretome of Methylococcus capsulatus (Bath)
Source: PLoS One. 2014 Dec 5;9(12):e114476. doi: 10.1371/journal.pone.0114476 (PMC4257694; doi:10.1371/journal.pone.0114476)
Supplement: Table S1 — Computational tools used to analyze the secretome of M. capsulatus (Bath). (XLSX) [file pone.0114476.s001.xlsx]

## Sheet: Sheet1
Table S1 Computational tools used to analyze the secretome of Methylococcus capsulatus (Bath)
Computational tool	URL	Use
BOMP	http://www.bioinfo.no/tools/bomp	Tool for prediction of beta-barrel integral OM proteins.
LipoP	http://www.cbs.dtu.dk/services/LipoP	Predicts lipoproteins and discriminates between signal peptides and n-terminal membrane helices in Gram-negative and Gram-positive bacteria.
LIPO	http://www.bioinfo.no/tools/lipo	Predicts presence of lipo-box in aa sequences from Gram-negative bacteria.
TatP	http://www.cbs.dtu.dk/services/TatP	Predicts the presence and location of Twin-arginine signal peptide cleavage sites in bacteria.
TATFIND	http://signalfind.org/tatfind.html	Predicts the presence of prokaryotic Twin-Arginine Translocation (Tat) signal peptides
PilFind	http://signalfind.org/pilfind.html	Predicts bacterial type IV pilin-like signal peptides and their prepilin peptidase cleavage sites.
TMHMM	http://www.cbs.dtu.dk/services/TMHMM	Predicts transmembrane helices in proteins.
Phobius	http://phobius.sbc.su.se/instructions.html	Predicts transmembrane topology and signal peptides from the aa sequence of a protein
SignalP v4.1	http://www.cbs.dtu.dk/services/SignalP	Predicts the presence and location of signal peptide cleavage sites in aa sequences from Gram-positive prokaryotes, Gram-negative prokaryotes, and eukaryotes.
SecretomeP 2.0	http://www.cbs.dtu.dk/services/SecretomeP	Predicts non-classical i.e. not signal peptide triggered protein secretion
Cello	http://cello.life.nctu.edu.tw	Predicts subcellular location of proteins.
PSORTb v3.0.2	http://www.psort.org/psortb	Predicts subcellular location of proteins.
Pfam 27.0	http://pfam.xfam.org/search	Search tool for scanning proteins against the Pfam database of protein families.
Prokaryotic Operon DataBase	http://operons.ibt.unam.mx/OperonPredictor	Database of predicted prokaryote operons
BlastP	http://blast.st-va.ncbi.nlm.nih.gov/Blast.cgi	Search tool for searching protein databases using a protein query
CD-Blast	http://www.ncbi.nlm.nih.gov/Structure/cdd/wrpsb.cgi	Search tool for scanning protein sequences against the conserved domain NCBI conserved domain database (CDD).
IMG Functional Profile tool	http://img.jgi.doe.gov/w	Tool for exploring genomes for function using keywordsearches or functional classifications
