# Supplementary material for: Computational and Experimental Analysis of the Secretome of Methylococcus capsulatus (Bath)
Source: PLoS One. 2014 Dec 5;9(12):e114476. doi: 10.1371/journal.pone.0114476 (PMC4257694; doi:10.1371/journal.pone.0114476)
Supplement: Table S2 — Subcellular location predictions for 2956 M. capsulatus (Bath) proteins. (XLSX) [file pone.0114476.s002.xlsx]

## Sheet: Sheet1
Table S2 Subcellular location predictions for 2956 M. capsulatus (Bath) proteins
Protein identity				Encoded in phage- or secretion system loci		LipoP	LIPO	TatFind	TatP	TMHMM		PHOBIUS		SignalP-4.1	PilFind	BOMP	SecretomeP 2.0	PFAM	Predicted subcellular location
Gi #	Locus #	Protein name	Seq. Length	Phage loci	Secretion system loci	SP prediction	LipoBox?	Twin arg. Pattern?	Tat SP?	TMH prediction	Aas in helixes within first 60 AA	TMH	SP?	SP	Pattern found	β-barrel predicted	Predicted secretion	Conserved domain
229220806	MCA1836	malate dehydrogenase	570							0	0.00								Cytoplasm
161579544	MCA0462	adenosylcobinamide kinase	171							0	0.09								Cytoplasm
161579543	MCA2514	2-dehydro-3-deoxyphosphooctonate aldolase	283							0	0.05								Cytoplasm
161579542	MCA2509	chloride channel protein	455							11	22.00	11							IM
161579541	MCA2369	50S ribosomal protein L2	275							0	0.00						Y	Ribosomal Proteins L2, RNA binding domain//Ribosomal Proteins L2, C-terminal domain	Cytoplasm
161579540	MCA2038	30S ribosomal protein S6	136							0	0.00								Cytoplasm
161579539	MCA1954	polyphosphate kinase	714							0	0.00								Cytoplasm
161579538	MCA1618	DNA mismatch endonuclease, vsr	141							0	0.00								Cytoplasm
161579537	MCA1252	membrane-bound proton-translocating pyrophosphatase	694							16	35.40	15	Y						IM
161579536	MCA0598	aminotransferase	394							0	0.00								Cytoplasm
161579535	MCA0683	preprotein translocase subunit SecD	616							5	21.29	5	Y						IM
77128445	MCA0929	CRISPR-associated Cas2 family protein	97							0	0.33		Y	Y				CRISPR-associated protein (Cas_Cas2CT1978)	Periplasm
77128444	MCA0837	hypothetical protein MCA0837	206							0	0.02								Cytoplasm
77128443	MCA0529	ATP-dependent Clp protease proteolytic subunit	195							0	2.49								Cytoplasm
77128442	MCA0183	phosphoheptose isomerase	195							0	0.00								Cytoplasm
53805251	MCA0508	methylenetetrahydromethanopterin dehydrogenase/methylenetetrahydrofolate dehydrogenase	286							0	0.00								Cytoplasm
53805250	MCA0509	cysteinyl-tRNA synthetase	465							0	0.46								Cytoplasm
53805249	MCA0510	glutamyl-tRNA synthetase	466							0	0.09								Cytoplasm
53805248	MCA0511	NADH ubiquinone/plastoquinone complex subunit	488							14	37.85	13	Y						IM
53805247	MCA0512	hypothetical protein MCA0512	1073							0	0.00	1							Cytoplasm
53805246	MCA0513	NADH ubiquinone/plastoquinone complex subunit	509							10	32.48	10	Y					NADH-Ubiquinone oxidoreductase (complex I), chain 5 N-terminus //NADH-Ubiquinone/plastoquinone (complex I), various chains	IM
53805245	MCA0514	NADH ubiquinone/plastoquinone complex subunit	516							14	44.57	14							IM
53805244	MCA0515	NADH ubiquinone/plastoquinone complex subunit	511							14	43.68	14							IM
53805243	MCA0516	peptidyl-prolyl cis-trans isomerase B	165							0	0.05						Y	Cyclophilin type peptidyl-prolyl cis-trans isomerase/CLD	Cytoplasm
53805242	MCA0517	DnaK suppressor protein	143							0	0.00								Cytoplasm
53805241	MCA0518	glutamyl-tRNA synthetase	302							0	0.43								Cytoplasm
53805240	MCA0519	MutT/nudix family protein	146							0	0.00								Cytoplasm
53805239	MCA0520	hypothetical protein MCA0520	236							0	13.27	1							Cytoplasm
53805238	MCA0521	hypothetical protein MCA0521	147							0	0.00								Cytoplasm
53805237	MCA0522	hypothetical protein MCA0522	153							1	0.00	1							Cytoplasm
53805236	MCA0523	peptidyl-prolyl cis-trans isomerase, FKBP-type	156			SpII	Y	Y	Y	0	4.90		Y	Y			Y	Domain amino terminal to FKBP-type peptidyl-prolyl isomerase//FKBP-type peptidyl-prolyl cis-trans isomerase	OM LP
53805235	MCA0524	cytochrome P460	161			SpI				0	1.15		Y	Y			Y		Periplasm
53805234	MCA0525	hypothetical protein MCA0525	133			SpI				0	3.96		Y	Y			Y		Periplasm
53805233	MCA0528	trigger factor	371							0	0.00								Cytoplasm
53805231	MCA0530	ATP-dependent protease ATP-binding subunit ClpX	428							0	0.00								Cytoplasm
53805230	MCA0531	ATP-dependent protease La	809							0	0.04								Cytoplasm
53805229	MCA0532	DNA-binding protein HU-beta	90							0	0.00						Y	Bacterial DNA-binding protein	Cytoplasm
53805228	MCA1445.1	coenzyme PQQ biosynthesis protein A	24							0	0.00								Cytoplasm
53805227	MCA0526	hypothetical protein MCA0526	236							0	0.00								Cytoplasm
53805226	MCA0527	hypothetical protein MCA0527	323							6	22.86	8							IM
53805225	MCA0533	peptidyl-prolyl cis-trans isomerse D	605							0	0.01								Cytoplasm
53805224	MCA0534	hypothetical protein MCA0534	380							0	0.10								Cytoplasm
53805223	MCA0535	hypothetical protein MCA0535	165							1	0.00	1							Cytoplasm
53805222	MCA0536	hypothetical protein MCA0536	110			SpI				0	11.33		Y	Y					Periplasm
53805221	MCA0537	hypothetical protein MCA0537	299							0	0.00								Cytoplasm
53805220	MCA0538	M48 family peptidase	453							7	18.16	7							IM
53805219	MCA0539	oligoribonuclease	181							0	0.00								Cytoplasm
53805218	MCA0540	hypothetical protein MCA0540	313							0	0.00								Cytoplasm
53805217	MCA0541	glycosyl transferase	348							0	0.03								Cytoplasm
53805216	MCA0542	asparagine synthetase	606							0	0.00								Cytoplasm
53805215	MCA0543	hypothetical protein MCA0543	170							0	0.00								Cytoplasm
53805214	MCA0544	elongation factor G	694							0	0.00								Cytoplasm
53805213	MCA0545	calcium/proton transporter	378							10	39.71	10							IM
53805212	MCA0546	hypothetical protein MCA0546	338			SpI				0	2.50		Y	Y					Periplasm
53805211	MCA0547	sensory box protein	1214							6	24.29	7							IM
53805210	MCA0549	RNA methyltransferase	282							0	0.00								Cytoplasm
53805209	MCA0548	RNA pseudouridine synthase	198							0	0.00								Cytoplasm
53805208	MCA0550	DNA methyltransferase	1192							0	0.00						Y	DNA methylase/Protein of unknown function (DUF559)	Cytoplasm
53805207	MCA0551	hypothetical protein MCA0551	889							0	0.02							Type III restriction enzyme, res subunit	Cytoplasm
53805206	MCA0552	hypothetical protein MCA0552	764							0	0.00								Cytoplasm
53805205	MCA0553	discoidin domain-containing protein	1061							0	1.47					Y		F5/8 type C domain//Amylo-alpha-1,6-glucosidase	Extracellular
53805204	MCA0554	HlyD family secretion protein	321		T1SS					1	19.13		Y					HlyD family 3 secretion protein	Periplasm
53805203	MCA0555	ABC transporter ATP-binding protein/permease	907		T1SS					7	3.15	7						ABC transporter //ABC-2 family transporter protein	IM
53805202	MCA0556	hypothetical protein MCA0556	152							0	0.00						Y		Cytoplasm
53805201	MCA0557	hypothetical protein MCA0557	379							6	20.78	6							IM
53805200	MCA0558	hypothetical protein MCA0558	138			SpI	Y			0	0.33		Y	Y				Type III secretion system lipoprotein chaperone (YscW)	OM LP
53805199	MCA0559	hypothetical protein MCA0559	139							0	0.00								Cytoplasm
53805198	MCA0560	hypothetical protein MCA0560	150			SpI				0	0.13		Y	Y				Protein of unknown function, DUF	Periplasm
53805197	MCA0561	glucokinase	330							0	0.00								Cytoplasm
53805196	MCA0562	hypothetical protein MCA0562	143							0	0.00							Protein required for attachment to host cells	Cytoplasm
53805195	MCA0563	alanine dehydrogenase	366							0	0.03								Cytoplasm
53805194	MCA0564	hypothetical protein MCA0564	105							0	0.00								Cytoplasm
53805193	MCA0565	protein-P-II uridylyltransferase	877							0	0.00								Cytoplasm
53805192	MCA0566	methionine aminopeptidase	261							0	0.00								Cytoplasm
53805191	MCA0567	30S ribosomal protein S2	256							0	0.00								Cytoplasm
53805190	MCA0568	elongation factor Ts	293							0	0.00								Cytoplasm
53805189	MCA0569	uridylate kinase	239							0	0.00								Cytoplasm
53805188	MCA0570	ribosome recycling factor	185							0	0.00								Cytoplasm
53805187	MCA0571	undecaprenyl diphosphate synthase	262							0	0.00								Cytoplasm
53805186	MCA0572	phosphatidate cytidylyltransferase	328							9	36.15	8	Y						IM
53805185	MCA0573	1-deoxy-D-xylulose 5-phosphate reductoisomerase	394							0	0.07								Cytoplasm
53805184	MCA2739	hypothetical protein MCA2739	342							0	11.22		Y	Y				Domain of unknown function (DUF4124)	Periplasm
53805183	MCA1081	hypothetical protein MCA1081	111							0	0.00							AMP-binding enzyme C-terminal domain	Cytoplasm
53805182	MCA2351	50S ribosomal protein L36	37							0	0.00							Ribosomal protein L36	Cytoplasm
53805181	MCA1152	hypothetical protein MCA1152	261							0	2.17							Methyltransferase FkbM domain	Cytoplasm
53805180	MCA1370	bacterioferritin-associated ferredoxin	67							0	0.00							BFD-like [2Fe-2S] binding domain	Cytoplasm
53805179	MCA0888	hypothetical protein MCA0888	157							1	19.92	1						Transglutaminase-like superfamily	Cytoplasm
53805178	MCA0482	hypothetical protein MCA0482	309							0	0.26						Y	Short C-terminal domain	Cytoplasm
53805177	MCA0574	membrane-associated zinc metalloprotease	417							3	0.11	3						Peptidase family M50	IM
53805176	MCA0575	thiol:disulfide interchange protein DsbC	210							0	0.01							Disulfide bond isomerase protein N-terminus//Thioredoxin-like domain	Cytoplasm
53805175	MCA0576	DNA mismatch repair protein MutS	854							0	0.00								Cytoplasm
53805174	MCA0577	hypothetical protein MCA0577	125							0	0.00							Cupin domain	Cytoplasm
53805173	MCA0580	hypothetical protein MCA0580	144							0	0.00							Domain of unknown function DUF29	Cytoplasm
53805172	MCA0581	site-specific recombinase phage integrase	102							1	10.30	1							Cytoplasm
53805171	MCA0583	hypothetical protein MCA0583	150							0	0.00							CBS domains	Cytoplasm
53805170	MCA0584	methylated-DNA--protein-cysteine methyltransferase	186							0	0.30								Cytoplasm
53805169	MCA0585	hypothetical protein MCA0585	504							0	0.00							Uncharacterized ACR, YdiU/UPF0061 family	Cytoplasm
53805168	MCA0586	Rieske 2Fe-2S family protein	104							0	0.00								Cytoplasm
53805167	MCA0665	glycine cleavage system transcriptional repressor	175							0	0.00								Cytoplasm
53805166	MCA0666	undecaprenol kinase	273							6	10.61	6							IM
53805165	MCA0667	DedA family protein	227							5	22.97	5						SNARE associated Golgi protein	IM
53805164	MCA0668	TonB domain-containing protein	193							0	0.00						Y	Gram-negative bacterial TonB protein C-terminal	Periplasm
53805163	MCA0484	hypothetical protein MCA0484	138							0	0.25								Cytoplasm
53805162	MCA0485	aldo/keto reductase	283							0	0.03								Cytoplasm
53805161	MCA0486	hypothetical protein MCA0486	208							0	0.00								Cytoplasm
53805160	MCA0487	hypothetical protein MCA0487	55			SpI				0	0.05						Y		Cytoplasm
53805159	MCA0488	hypothetical protein MCA0488	104							0	0.27								Cytoplasm
53805158	MCA0489	hypothetical protein MCA0489	107			SpI				0	1.78		Y	Y					Periplasm
53805157	MCA0490	ammonium transporter	431			SpI				12	34.99	11	Y	Y					IM
53805156	MCA0491	hypothetical protein MCA0491	388							0	0.00					Y	Y	Outer membrane protein family (DUF1597)	OM BB
53805155	MCA0492	hypothetical protein MCA0492	92							2	11.21	2						Oxidoreductase NAD-binding domain	IM
53805154	MCA0669	MotA/TolQ/ExbB proton channel family protein	218							3	22.38	3							IM
53805153	MCA0670	biopolymer ExbD/TolR family transporter	136							1	21.06	1						Biopolymer transport protein ExbD/TolR	IM anchored
53805152	MCA0671	dihydrodipicolinate synthase	291							0	0.00								Cytoplasm
53805151	MCA0672	lipoprotein	235			SpII	Y			1	21.05		Y				Y	NlpB/DapX lipoprotein	OM LP
53805150	MCA0673	phosphoribosylformylglycinamidine synthase	1288							0	0.00								Cytoplasm
53805149	MCA0674	triosephosphate isomerase	250							0	0.01								Cytoplasm
53805148	MCA0675	preprotein translocase subunit SecG	117							2	27.41	1	Y				Y	Preprotein translocase SecG subunit	IM anchored
53805147	MCA0676	phage integrase site specific recombinase	303							0	0.00							Domain of unknown function (DUF4102)//Phage integrase family	Cytoplasm
53805146	MCA0678	hypothetical protein MCA0678	156							0	0.00								Cytoplasm
53805145	MCA0680	hypothetical protein MCA0680	30							0	0.00						Y		Cytoplasm
53805144	MCA0681	queuine tRNA-ribosyltransferase	370							0	0.00								Cytoplasm
53805143	MCA0682	preprotein translocase YajC subunit	118							1	21.41	1	Y		Y				IM anchored
53805141	MCA0684	preprotein translocase subunit SecF	309							6	22.68	6							IM
53805140	MCA0685	hypothetical protein MCA0685	293			SpI				0	9.30		Y				Y	L,D-transpeptidase catalytic domain	Periplasm
53805139	MCA0496	hypothetical protein MCA0496	300							0	0.00								Cytoplasm
53805138	MCA0497	pterin-4-alpha-carbinolamine dehydratase	114							0	0.00								Cytoplasm
53805137	MCA0498	hypothetical protein MCA0498	226							4	40.10	4	Y						IM
53805136	MCA0499	hypothetical protein MCA0499	123							0	0.15						Y	Glutathione-dependent formaldehyde-activating enzyme	Cytoplasm
53805135	MCA0500	hypothetical protein MCA0500	55							0	0.00						Y		Cytoplasm
53805134	MCA0503	hypothetical protein MCA0503	311							0	0.00								Cytoplasm
53805133	MCA0504	diguanylate cyclase	385							7	43.48	7							IM
53805132	MCA0505	hypothetical protein MCA0505	80							0	0.00						Y		Cytoplasm
53805131	MCA0506	hypothetical protein MCA0506	246							0	0.00						Y		Cytoplasm
53805130	MCA0686	hypothetical protein MCA0686	94							0	0.19						Y	Putative zinc- or iron-chelating domain	Cytoplasm
53805129	MCA0687	hypothetical protein MCA0687	147							0	0.00								Cytoplasm
53805128	MCA0688	S-adenosylmethionine:tRNA ribosyltransferase-isomerase	347							0	0.00								Cytoplasm
53805127	MCA0689	hypothetical protein MCA0689	107							0	0.04						Y		Cytoplasm
53805126	MCA0690	exodeoxyribonuclease V subunit gamma	1138							0	0.00								Cytoplasm
53805125	MCA0691	exodeoxyribonuclease V subunit beta	1200							0	0.02								Cytoplasm
53805124	MCA0692	exodeoxyribonuclease V subunit alpha	603							0	0.00								Cytoplasm
53805123	MCA0507	methenyltetrahydrofolate cyclohydrolase	207							0	17.95								Cytoplasm
53805122	MCA0587	hypothetical protein MCA0587	518			SpI				0	0.62					y	Y	Alginate export	OM BB
53805121	MCA0588	response regulator NasT	191							0	0.00								Cytoplasm
53805120	MCA0589	nitrate transporter	432							0	0.26								Cytoplasm
53805119	MCA0590	nitrate reductase	879				Y			0	0.19							Molybdopterin oxidoreductase Fe4S4 domain//Molybdopterin oxidoreductase//Molydopterin dinucleotide binding domain	Cytoplasm
53805118	MCA0591	nitrite reductase [NAD(P)H], small subunit	118							0	0.00								Cytoplasm
53805117	MCA0592	nitrite reductase [NAD(P)H], large subunit	820							0	0.00								Cytoplasm
53805116	MCA0693	threonyl-tRNA synthetase	638							0	0.00								Cytoplasm
53805115	MCA0695	50S ribosomal protein L35	65							0	0.00						Y	Ribosomal protein L35	Cytoplasm
53805114	MCA0696	50S ribosomal protein L20	115							0	0.03						Y	Ribosomal protein L20	Cytoplasm
53805113	MCA0697	phenylalanyl-tRNA synthetase subunit alpha	341							0	0.00								Cytoplasm
53805112	MCA0698	phenylalanyl-tRNA synthetase subunit beta	791							0	0.00								Cytoplasm
53805111	MCA0699	integration host factor subunit alpha	110							0	0.00								Cytoplasm
53805110	MCA0700	N-acetyl-gamma-glutamyl-phosphate reductase	348							0	0.92								Cytoplasm
53805109	MCA0701	N5-glutamine S-adenosyl-L-methionine-dependent methyltransferase	321							0	0.24								Cytoplasm
53805108	MCA0702	chorismate synthase	366							0	0.00								Cytoplasm
53805107	MCA0703	transporter	382							12	39.28	12							IM
53805106	MCA0704	hypothetical protein MCA0704	158							0	0.00						Y		Cytoplasm
53805105	MCA0705	copper-translocating P-type ATPase	779							8	0.53	8							IM
53805104	MCA0706	co-chaperonin GroES	96							0	0.00								Cytoplasm
53805103	MCA0707	molecular chaperone GroEL	545							0	0.01								Cytoplasm
53805102	MCA0593	protein phosphatase/kinase	595							0	0.00	1						Protein phosphatase 2C //Protein kinase domain	Cytoplasm
53805101	MCA0594	nitrate transporter	424							11	31.80	12							IM
53805100	MCA0595	hypothetical protein MCA0595	162			SpI				0	0.20		Y	Y			Y		Periplasm
53805099	MCA0596	threonine synthase	380							0	0.00								Cytoplasm
53805098	MCA0597	homoserine dehydrogenase	436							0	0.29								Cytoplasm
53805096	MCA0599	nucleotidyltransferase	232							0	0.00								Cytoplasm
53805095	MCA0600	hypothetical protein MCA0600	341							0	0.00								Cytoplasm
53805094	MCA0708	glycosyl transferase group 2 family protein	604							7	26.20	7							IM
53805093	MCA0709	hypothetical protein MCA0709	511							1	18.29	1					Y	Protein of unknown function (DUF3131)	IM anchored
53805092	MCA0710	lipoprotein	189							0	0.00		Y						Cytoplasm
53805091	MCA0711	ribonuclease BN	422							7	20.53	6	Y						IM
53805090	MCA0712	23S rRNA m(2)G2445 methyltransferase	738							0	0.00								Cytoplasm
53805089	MCA0713	acylphosphatase	92							0	0.00								Cytoplasm
53805088	MCA0714	hypothetical protein MCA0714	270							4	26.91	4							IM
53805087	MCA0715	hemerythrin family protein	131							0	0.00								Cytoplasm
53805086	MCA0716	hypothetical protein MCA0716	595			SpI				0	2.39		Y	Y			Y		Periplasm
53805085	MCA0717	lipoprotein	268			SpII	y			0	1.10		Y				Y	Uncharacterized protein conserved in bacteria (DUF2272)	OM LP
53805084	MCA0718	amino acid permease	473							12	35.11	12							IM
53805083	MCA0719	RNase H	155							0	0.00						Y	RNase H	Cytoplasm
53805082	MCA0720	DNA polymerase III subunit epsilon	267							0	0.00								Cytoplasm
53805081	MCA0721	hypothetical protein MCA0721	66							0	0.00						Y		Cytoplasm
53805080	MCA0723	ISMca1, transposase	366							0	0.01								Cytoplasm
53805079	MCA0724	monooxygenase, FAD-binding	461							0	2.96								Cytoplasm
53805078	MCA0725	hypothetical protein MCA0725	160							0	0.05								Cytoplasm
53805077	MCA0726	TetR family transcriptional regulator	201							0	0.02								Cytoplasm
53805076	MCA0601	organic solvent tolerance protein	1091							0	0.02		Y			y	Y	Organic solvent tolerance protein	OM BB
53805075	MCA0602	peptidyl-prolyl cis-trans isomerase SurA	454			SpI				0	8.83		Y	Y				SurA N-terminal domain//PPIC-type PPIASE domain	Periplasm
53805074	MCA0603	pyridoxal phosphate biosynthetic protein PdxA	330							0	0.00								Cytoplasm
53805073	MCA0604	dimethyladenosine transferase	257							0	0.00								Cytoplasm
53805072	MCA0605	lipoprotein	106			SpII	y			0	8.69		Y	Y			Y	Protein of unknown function (DUF3359)	OM LP
53805071	MCA0606	hypothetical protein MCA0606	177			SpI				0	0.00		Y	Y				L,D-transpeptidase catalytic domain	Periplasm
53805070	MCA0607	phosphoglucomutase	544							0	0.00								Cytoplasm
53805069	MCA0729	hypothetical protein MCA0729	574							0	0.00								Cytoplasm
53805068	MCA0730	hypothetical protein MCA0730	946							0	0.00								Cytoplasm
53805067	MCA0731	hypothetical protein MCA0731	583							0	0.02								Cytoplasm
53805066	MCA0733	transposase	229							0	0.00						Y	Integrase core domain	Cytoplasm
53805065	MCA0735	ISMca3, transposase, OrfB	282							0	0.00								Cytoplasm
53805064	MCA0608	hypothetical protein MCA0608	157							0	0.00								Cytoplasm
53805063	MCA0609	ABC transporter ATP-binding protein	632							0	0.00								Cytoplasm
53805062	MCA0610	malate dehydrogenase	325							1	14.17							lactate/malate dehydrogenase, NAD binding domain	Cytoplasm
53805061	MCA0611	mercuric ion binding protein	68							0	0.19						Y	Heavy-metal-associated domain	Cytoplasm
53805060	MCA0612	UDP-glucose 4-epimerase	324							0	0.01								Cytoplasm
53805059	MCA0613	glycosyl transferase group 1 family protein	341							0	0.01								Cytoplasm
53805058	MCA0614	hypothetical protein MCA0614	65							0	0.00						Y		Cytoplasm
53805057	MCA0615	alginate O-acetyltransferase	518							10	44.32	12							IM
53805056	MCA0738	radical SAM protein	515							0	0.00								Cytoplasm
53805055	MCA0739	hypothetical protein MCA0739	295							0	0.00		Y					P-loop ATPase protein family	Cytoplasm
53805054	MCA0740	ribosomal subunit interface protein	98							0	0.00								Cytoplasm
53805053	MCA0741	RNA polymerase factor sigma-54	487							0	0.00								Cytoplasm
53805052	MCA0820	DNA topoisomerase IV subunit B	628							0	0.00								Cytoplasm
53805051	MCA0821	DNA topoisomerase IV subunit A	744							0	0.01								Cytoplasm
53805050	MCA0822	hypothetical protein MCA0822	56							0	0.00						Y		Cytoplasm
53805049	MCA0616	hypothetical protein MCA0616	256							0	0.00								Cytoplasm
53805048	MCA0617	hypothetical protein MCA0617	88							0	0.00						Y		Cytoplasm
53805047	MCA0618	glycosyl transferase group 1 family protein	366							0	0.00								Cytoplasm
53805046	MCA0619	glycosyl transferase group 2 family protein	311							0	0.00								Cytoplasm
53805045	MCA0620	glycosyl transferase group 2 family protein	610							0	10.23	2							Cytoplasm
53805044	MCA0621	glycosyl transferase group 2 family protein	367							0	0.00								Cytoplasm
53805043	MCA0622	glycosyl transferase group 2 family protein	341							0	0.00								Cytoplasm
53805042	MCA0823	ISMca4, transposase, OrfAB	362							0	0.00								Cytoplasm
53805041	MCA0825	AraC family transcriptional regulator	289							0	0.28							Helix-turn-helix domain	Cytoplasm
53805040	MCA0826	hypothetical protein MCA0826	141							0	0.00								Cytoplasm
53805039	MCA0827	hypothetical protein MCA0827	195							0	0.02								Cytoplasm
53805038	MCA0828	chemotaxis protein CheW	191							0	0.01								Cytoplasm
53805037	MCA0829	chemotaxis protein CheR	417							0	0.02								Cytoplasm
53805036	MCA0830	chemotaxis protein CheW	217							0	0.00								Cytoplasm
53805035	MCA0831	chemotaxis protein	752							0	0.00								Cytoplasm
53805034	MCA0832	chemotaxis-specific methylesterase	355							0	0.00								Cytoplasm
53805033	MCA0623	hypothetical protein MCA0623	264							0	0.53								Cytoplasm
53805032	MCA0624	hypothetical protein MCA0624	423							0	0.00								Cytoplasm
53805031	MCA0625	carbohydrate ABC transporter ATP-binding protein	417							0	0.00								Cytoplasm
53805030	MCA0626	carbohydrate ABC-transporter permease	275							6	15.07	6							IM
53805029	MCA0628	single-stranded-DNA-specific exonuclease RecJ	599							0	0.00								Cytoplasm
53805028	MCA0629	phosphomethylpyrimidine kinase	290							0	0.00								Cytoplasm
53805027	MCA0630	hypothetical protein MCA0630	169							0	0.00		Y						Cytoplasm
53805026	MCA0833	response regulator	389							0	0.25								Cytoplasm
53805025	MCA0835	Fic family protein	386						y	0	0.07								Cytoplasm
53805024	MCA0836	type I restriction-modification system S subunit	416							0	0.00								Cytoplasm
53805023	MCA0838	type I restriction-modification system, R subunit	1210							0	0.00								Cytoplasm
53805022	MCA0839	hypothetical protein MCA0839	192							0	0.03						Y		Cytoplasm
53805021	MCA0631	MotA/TolQ/ExbB proton channel family protein	204							3	20.96	3							IM
53805020	MCA0632	biopolymer ExbD/TolR family transporter	141							1	22.71	1						Biopolymer transport protein ExbD/TolR	IM anchored
53805019	MCA0633	tetraacyldisaccharide 4'-kinase	336							0	4.51								Cytoplasm
53805018	MCA0634	hypothetical protein MCA0634	70							0	0.03								Cytoplasm
53805017	MCA0635	3-deoxy-manno-octulosonate cytidylyltransferase	257							0	0.00								Cytoplasm
53805016	MCA0636	hypothetical protein MCA0636	142							4	39.43	3	Y						IM
53805015	MCA0637	hypothetical protein MCA0637	292			SpII	y			1	18.77		Y				Y	L,D-transpeptidase catalytic domain	OM LP
53805014	MCA0840	amino acid ABC transporter amino acid-binding protein	247			SpI				0	1.08		Y	Y				Bacterial extracellular solute-binding proteins, family 3	Periplasm
53805013	MCA0841	glutathione peroxidase	164							0	0.16								Cytoplasm
53805012	MCA0842	diguanylate cyclase	391							0	0.00								Cytoplasm
53805011	MCA0843	sulfite oxidase subunit YedZ	229			SpI				6	22.44	5	Y					Ferric reductase like transmembrane component	IM
53805010	MCA0844	sulfite oxidase subunit YedY	310					Y		0	2.45		Y			y	Y	Oxidoreductase molybdopterin binding domain	Periplasm
53805009	MCA0845	hypothetical protein MCA0845	141			SpI				0	0.40		Y	Y			Y		Periplasm
53805008	MCA0846	hypothetical protein MCA0846	181			SpI				3	19.45	3							IM
53805007	MCA0847	citrate synthase	429							0	0.02								Cytoplasm
53805006	MCA0638	hypothetical protein MCA0638	225			SpI				0	12.26		Y	Y				Family of unknown function (DUF500)	Periplasm
53805005	MCA0639	Oye family NADH-dependent flavin oxidoreductase	372							0	0.00						Y	NADH:flavin oxidoreductase / NADH oxidase family	Cytoplasm
53805004	MCA0640	hypothetical protein MCA0640	35							0	0.00						Y		Cytoplasm
53805003	MCA0641	site-specific recombinase phage integrase	56							0	0.00						Y	Domain of unknown function (DUF4102)	Cytoplasm
53805002	MCA0644	hypothetical protein MCA0644	102							0	0.00								Cytoplasm
53805001	MCA0645	hypothetical protein MCA0645	74							0	0.00								Cytoplasm
53805000	MCA0646	hypothetical protein MCA0646	49							1	30.56	1	Y						Cytoplasm
53804999	MCA0647	ion transport family protein	247							6	20.41	6							IM
53804998	MCA0848	heat shock protein 90	634							0	0.00								Cytoplasm
53804997	MCA0850	cation transporter	340							10	39.57	10							IM
53804996	MCA0851	cell division protein FtsH	637							2	14.83	2							IM
53804995	MCA0853	ATP-dependent protease	844							0	0.00								Cytoplasm
53804994	MCA0854	recombination associated protein	310							0	0.00								Cytoplasm
53804993	MCA0855	ErfK/YbiS/YcfS/YnhG family protein	361			SpI				0	0.92		Y	Y			Y	L,D-transpeptidase catalytic domain	Periplasm
53804992	MCA0856	hypothetical protein MCA0856	90							0	0.00								Cytoplasm
53804991	MCA0648	hypothetical protein MCA0648	122							1	0.00	1					Y		IM anchored
53804990	MCA0649	hypothetical protein MCA0649	72							0	0.00						Y		Cytoplasm
53804989	MCA0650	CRISPR-associated Cas2 family protein	96							0	0.00								Cytoplasm
53804988	MCA0651	CRISPR-associated Cas1 family protein	344							0	0.08								Cytoplasm
53804987	MCA0652	CRISPR-associated Cas4 family protein	210							0	0.00								Cytoplasm
53804986	MCA0653	hypothetical protein MCA0653	78							0	0.00								Cytoplasm
53804985	MCA0654	CRISPR-associated Csh2 family protein	309							0	0.00								Cytoplasm
53804984	MCA0655	CRISPR-associated Csd1 family protein	567							0	0.00								Cytoplasm
53804983	MCA0857	A/G-specific adenine glycosylase	353							0	0.03								Cytoplasm
53804982	MCA0858	diaminopimelate decarboxylase	415							0	0.00								Cytoplasm
53804981	MCA0859	diaminopimelate epimerase	275							0	0.00								Cytoplasm
53804980	MCA0860	hypothetical protein MCA0860	234							0	0.00								Cytoplasm
53804979	MCA0861	integrase/recombinase XerC	304							0	0.00								Cytoplasm
53804978	MCA0862	hypothetical protein MCA0862	376							1	0.25	1						Uncharacterized protein conserved in bacteria (DUF2333)	Cytoplasm
53804977	MCA0863	hypothetical protein MCA0863	97							1	22.58	1						Domain of unknown function (DUF4389)	Cytoplasm
53804976	MCA0864	hypothetical protein MCA0864	182							0	0.00								Cytoplasm
53804975	MCA0656	CRISPR-associated Csd1 family protein	222							0	0.01								Cytoplasm
53804974	MCA0657	CRISPR-associated helicase Cas3	732							0	0.00								Cytoplasm
53804973	MCA0658	hypothetical protein MCA0658	113			SpI				0	0.05		Y	Y			Y		Periplasm
53804972	MCA0659	hypothetical protein MCA0659	91							0	0.00						Y	Protein of unknown function (DUF861)	Cytoplasm
53804971	MCA0660	metallo-beta-lactamase	234							0	0.00								Cytoplasm
53804970	MCA0661	ROK family protein	282							0	0.00								Cytoplasm
53804969	MCA0662	permease	362							7	34.36	8							IM
53804968	MCA0663	PhoH family protein	469							0	0.00								Cytoplasm
53804967	MCA0664	anti-oxidant AhpCTSA family protein	161							0	0.00								Cytoplasm
53804966	MCA0865	hypothetical protein MCA0865	269							0	0.03								Cytoplasm
53804965	MCA0866	oxygen-independent coproporphyrinogen III oxidase	504							0	0.00								Cytoplasm
53804964	MCA0867	Smr domain-containing protein	197							0	0.00								Cytoplasm
53804963	MCA0868	hypothetical protein MCA0868	365							0	0.00								Cytoplasm
53804962	MCA0869	spermidine/putrescine ABC transporter substrate-binding protein	350			SpI				0	15.31		Y					Bacterial extracellular solute-binding protein family 8	Periplasm
53804961	MCA0870	spermidine/putrescine ABC transporter	270							6	22.47	6							IM
53804960	MCA0871	spermidine/putrescine ABC transporter permease PotB	284							6	22.87	6							IM
53804959	MCA0872	putrescine/spermidine ABC transporter ATPase	385							0	0.00								Cytoplasm
53804958	MCA0873	ATP-dependent protease La	167							0	0.00								Cytoplasm
53804957	MCA0874	hypothetical protein MCA0874	399							0	0.00							Sel1 repeats	Cytoplasm
53804956	MCA0875	serine protease	663			SpI				0	15.01		Y	Y			Y	Peptidase inhibitor I9//Subtilase family	Extracellular
53804955	MCA0876	hypothetical protein MCA0876	159			SpI				0	1.75		Y	Y				PrcB C-terminal	Periplasm
53804954	MCA0877	exonuclease	192							0	0.08								Cytoplasm
53804953	MCA0878	hypothetical protein MCA0878	159							2	27.28	2							IM
53804952	MCA0742	ABC transporter ATP-binding protein	241							0	0.17								Cytoplasm
53804951	MCA0743	hypothetical protein MCA0743	177			SpI				0	8.31		Y	Y			Y	OstA-like protein	Periplasm
53804950	MCA0744	hypothetical protein MCA0744	174							0	0.00						Y	Lipopolysaccharide-assembly, LptC-related	Periplasm
53804949	MCA0745	YrbI family phosphatase	191							0	0.10								Cytoplasm
53804948	MCA0746	sugar isomerase	330							0	0.13								Cytoplasm
53804947	MCA0747	rare lipoprotein A	135			SpI	y			0	0.55		Y	Y				Rare lipoprotein A (RlpA)-like double-psi beta-barrel	OM LP
53804946	MCA0748	HesB/YadR/YfhF family protein	130							0	0.00					y	Y	Iron-sulphur cluster biosynthesis	Cytoplasm
53804945	MCA0749	tyrosyl-tRNA synthetase	397							0	0.00								Cytoplasm
53804943	MCA0879	cytochrome c oxidase subunit II	373			SpI				2	26.42	2	Y	Y			Y	Cytochrome C oxidase subunit II, transmembrane domain//Cytochrome c oxidase subunit II//Cytochrome C oxidase, cbb3-type, subunit III	IM
53804942	MCA0880	cytochrome c oxidase subunit I	541							12	15.65	12							IM
53804941	MCA0881	hypothetical protein MCA0881	36							1	20.95	1							Cytoplasm
53804940	MCA0882	cytochrome C oxidase assembly protein	182							1	22.64	1						Cytochrome c oxidase assembly protein CtaG/Cox11	Cytoplasm
53804939	MCA0883	cytochrome c oxidase subunit III	288							6	39.25	6							IM
53804938	MCA0887	ISMca7, transposase	316							0	0.00								Cytoplasm
53804937	MCA0891	hypothetical protein MCA0891	344							0	0.04								Cytoplasm
53804936	MCA0892	hypothetical protein MCA0892	96							0	0.02								Cytoplasm
53804935	MCA0893	hypothetical protein MCA0893	276							0	0.03								Cytoplasm
53804934	MCA0894	ABC transporter ATP-binding protein/permease	600							2	22.10	5							IM
53804932	MCA0752	hypothetical protein MCA0752	380			SpI				4	22.62	4							IM
53804931	MCA0753	phosphoglyceromutase	546							0	0.07								Cytoplasm
53804930	MCA0754	hypothetical protein MCA0754	454							0	0.00								Cytoplasm
53804929	MCA0755	TldD/PmbA family protein	430							0	0.00								Cytoplasm
53804928	MCA0756	hypothetical protein MCA0756	201							0	0.00								Cytoplasm
53804927	MCA0757	hypothetical protein MCA0757	154							0	0.04	1							Cytoplasm
53804926	MCA0758	sugE protein	105							2	31.60	3							IM
53804925	MCA0976	potassium uptake protein, Kup system	626							12	30.60	11	Y						IM
53804924	MCA0977	nitrogen regulatory protein P-II	105							0	0.39							Nitrogen regulatory protein P-II	Cytoplasm
53804923	MCA0978	CzcA family heavy metal efflux protein	1021			SpI				12	17.03	11	Y					AcrB/AcrD/AcrF family	IM
53804922	MCA0979	transporter	253							0	0.00							HlyD family secretion protein	Periplasm
53804921	MCA0980	ISMca1, transposase	366							0	0.01								Cytoplasm
53804920	MCA0981	lipoprotein	131			SpII	y			0	0.02		Y	Y				Biotin-lipoyl like	OM LP
53804919	MCA0982	HSP20 family protein	176							0	0.00								Cytoplasm
53804918	MCA0759	hypothetical protein MCA0759	101							0	0.06								Cytoplasm
53804917	MCA0760	(2Fe-2S) ferredoxin	95							0	0.01								Cytoplasm
53804916	MCA0761	hypothetical protein MCA0761	42							1	21.11	1							Cytoplasm
53804915	MCA0762	bacterioferritin	154							0	0.05								Cytoplasm
53804914	MCA0763	sensory box histidine kinase	522							0	0.00								Cytoplasm
53804913	MCA0764	transcriptional regulator NifA	511							0	0.00								Cytoplasm
53804912	MCA0765	hypothetical protein MCA0765	294							0	0.45						Y		Cytoplasm
53804911	MCA0766	hypothetical protein MCA0766	173							0	0.02						Y		Cytoplasm
53804910	MCA0767	competence protein ComE	116			SpI				0	1.97		Y	Y			Y	Helix-hairpin-helix motif	Periplasm
53804909	MCA0983	hypothetical protein MCA0983	221							6	34.81	7							IM
53804908	MCA0984	sensory box protein	810							0	0.00								Cytoplasm
53804907	MCA0985	sensory box protein	976							0	0.00								Cytoplasm
53804906	MCA0987	Rieske 2Fe-2S family protein	106							0	0.02								Cytoplasm
53804905	MCA0988	NifU family protein	126							0	0.03								Cytoplasm
53804904	MCA0989	selenocysteine lyase	414							0	0.00								Cytoplasm
53804903	MCA0990	FeS assembly protein SufD	434							0	0.00								Cytoplasm
53804902	MCA0991	FeS assembly ATPase SufC	254							0	0.00								Cytoplasm
53804901	MCA0768	dihydroorotate dehydrogenase 2	333							0	0.00								Cytoplasm
53804900	MCA0769	pyruvate ferredoxin/flavodoxin oxidoreductase	1188							0	0.01								Cytoplasm
53804899	MCA0770	glutamate synthase	546							0	0.00								Cytoplasm
53804898	MCA0771	sensor histidine kinase	391							1	22.28	2						HAMP domain//His Kinase A (phospho-acceptor) domain//Histidine kinase-, DNA gyrase B-, and HSP90-like ATPase	IM anchored
53804897	MCA0772	DNA-binding response regulator	243							0	0.00								Cytoplasm
53804896	MCA0774	aminopeptidase	883							0	0.00								Cytoplasm
53804895	MCA0775	alcohol dehydrogenase	342							0	0.00								Cytoplasm
53804894	MCA0992	cysteine desulfurase activator complex subunit SufB	481							0	0.00								Cytoplasm
53804893	MCA0993	Rrf2 family protein	153							0	0.00								Cytoplasm
53804892	MCA0994	hypothetical protein MCA0994	326							0	0.04						Y		Cytoplasm
53804891	MCA0996	thiamine pyrophosphate enzyme family decarboxylase	549							0	7.63								Cytoplasm
53804890	MCA0997	hypothetical protein MCA0997	643							14	40.63	13	Y						IM
53804889	MCA0998	methyltransferase	258							0	0.00								Cytoplasm
53804888	MCA0999	LysR family transcriptional regulator	296							0	0.06	2							Cytoplasm
53804887	MCA1000	hypothetical protein MCA1000	262							8	36.82	7	Y						IM
53804886	MCA0776	hypothetical protein MCA0776	189							0	0.00								Cytoplasm
53804885	MCA0777	LuxR family transcriptional regulator	215							0	0.03								Cytoplasm
53804884	MCA0778	methanol utilization control sensor protein moxY	439							2	16.39	1	Y					Histidine kinase//Histidine kinase-, DNA gyrase B-, and HSP90-like ATPase	IM anchored
53804883	MCA0779	methanol dehydrogenase, large subunit	601			SpI				0	1.86		Y	Y			Y	PQQ enzyme repeats	Periplasm
53804882	MCA0780	MxaJ protein	190							0	0.00						Y	Bacterial extracellular solute-binding proteins, family 3	Periplasm
53804881	MCA0781	cytochrome c family protein	159			SpI				0	0.37		Y	Y			Y	Cytochrome C oxidase, cbb3-type, subunit III	Periplasm
53804880	MCA0782	methanol dehydrogenase, small subunit	94			SpI				0	3.24		Y	Y			Y	Methanol dehydrogenase beta subunit	Periplasm
53804879	MCA1001	hypothetical protein MCA1001	159							0	0.00					y	Y	Cupin domain	Cytoplasm
53804878	MCA1002	glutathione S-transferase	218							0	0.00								Cytoplasm
53804877	MCA1003	hypothetical protein MCA1003	554							0	0.62		Y	Y				Putative peptidoglycan binding domain//L,D-transpeptidase catalytic domain	Periplasm
53804876	MCA1004	cation transporter E1-E2 family ATPase	905							10	7.03	10							IM
53804875	MCA1005	phosphate transporter family protein	543							10	25.07	10							IM
53804874	MCA1006	acyltransferase	811							0	0.00								Cytoplasm
53804873	MCA1007	hypothetical protein MCA1007	229							0	0.00						Y		Cytoplasm
53804872	MCA1009	hypothetical protein MCA1009	209							0	0.00								Cytoplasm
53804871	MCA0783	moxR protein	339							0	0.02								Cytoplasm
53804870	MCA0784	hypothetical protein MCA0784	280							0	0.00								Cytoplasm
53804869	MCA0785	MxaA protein	290			SpI				0	3.08		Y	Y					Periplasm
53804868	MCA0786	MxaC protein	327							0	15.78	2							IM
53804867	MCA0787	MxaK protein	172							0	0.00		Y						Cytoplasm
53804866	MCA0788	MxaL protein	323				y			2	22.51	2						von Willebrand factor type A domain	IM
53804865	MCA0789	MxaD protein	174			SpI				0	0.15		Y	Y			Y	Polyketide cyclase / dehydrase and lipid transport	Periplasm
53804864	MCA0791	transporter	413							9	29.50	11	Y						IM
53804863	MCA1010	RNA-binding protein	95							0	0.00						Y	RNA recognition motif. (a.k.a. RRM, RBD, or RNP domain)	Cytoplasm
53804862	MCA1011	DEAD/DEAH box helicase	453							0	0.03								Cytoplasm
53804861	MCA1012	hypothetical protein MCA1012	337							4	20.26	5							IM
53804860	MCA1013	hypothetical protein MCA1013	906			SpI				10	15.34	9	Y					MMPL family	IM
53804859	MCA1014	hypothetical protein MCA1014	232							0	0.03								Cytoplasm
53804858	MCA1015	hypothetical protein MCA1015	267			SpII	y			0	2.07		Y						OM LP
53804857	MCA1016	dioxygenase, iron-sulfur subunit	369							0	0.00								Cytoplasm
53804856	MCA1017	nucleoside diphosphate sugar epimerase	328							0	0.12								Cytoplasm
53804855	MCA0792	cold shock protein	69							0	0.00						Y	Cold-shock' DNA-binding domain	Cytoplasm
53804854	MCA0793	RNA-binding protein	141							0	0.04						Y	RNA recognition motif. (a.k.a. RRM, RBD, or RNP domain)	Cytoplasm
53804853	MCA0794	thiopurine S-methyltransferase	222							0	0.00								Cytoplasm
53804852	MCA0795	hypothetical protein MCA0795	120			SpI				2	27.25	1	Y	Y			Y		Periplasm
53804851	MCA0796	Tat pathway signal sequence domain-containing protein	195			SpI		Y	y	0	9.07		Y					Bacterial protein of unknown function (DUF882)	Periplasm
53804850	MCA0797	HAD superfamily hydrolase	227							0	0.00								Cytoplasm
53804849	MCA0798	ARD/ARD' family dioxygenase	186							0	0.00								Cytoplasm
53804848	MCA0799	methylthioribulose-1-phosphate dehydratase	227							0	0.00								Cytoplasm
53804847	MCA1018	ErfK/YbiS/YcfS/YnhG family protein	481			SpI			Y	1	21.03		Y				Y	L,D-transpeptidase catalytic domain	Periplasm
53804846	MCA1019	hypothetical protein MCA1019	556							2	0.00	2							IM
53804845	MCA1020	phosphoesterase	159							0	0.01								Cytoplasm
53804844	MCA1021	aminotransferase	386							0	0.00								Cytoplasm
53804843	MCA1022	cysteine synthase A	310							0	0.00								Cytoplasm
53804842	MCA1023	antioxidant, AhpC/Tsa family protein	201							0	1.05								Cytoplasm
53804841	MCA1024	hypothetical protein MCA1024	148							0	3.60								Cytoplasm
53804840	MCA1025	hypothetical protein MCA1025	115							1	12.07	1							Cytoplasm
53804839	MCA0800	hypothetical protein MCA0800	263							6	27.70	6							IM
53804838	MCA0802	hypothetical protein MCA0802	69							0	0.05								Cytoplasm
53804837	MCA0803	hypothetical protein MCA0803	152							0	0.00						Y		Cytoplasm
53804836	MCA0804	hypothetical protein MCA0804	194							0	0.00	2							Cytoplasm
53804835	MCA0805	copper-translocating P-type ATPase	831							8	0.35	8							IM
53804834	MCA0806	hypothetical protein MCA0806	216			SpI				0	6.32		Y	Y			Y	Toluene tolerance, Ttg2	Periplasm
53804833	MCA0807	copper resistance protein	559							13	23.07	14						Copper resistance protein D	IM
53804832	MCA0808	hypothetical protein MCA0808	126			SpI				0	2.61		Y	Y				CopC domain	Periplasm
53804831	MCA0809	acetylornithine aminotransferase	462							0	0.00								Cytoplasm
53804830	MCA1026	hypothetical protein MCA1026	145							1	0.00						Y		Cytoplasm
53804829	MCA1027	hypothetical protein MCA1027	444							4	22.13	3	Y					PepSY-associated TM helix	IM
53804828	MCA1028	endonuclease	319			SpI				1	20.19		Y					DNA/RNA non-specific endonuclease	Extracellular
53804827	MCA1029	hypothetical protein MCA1029	211			SpII	y			0	2.17		Y	Y			Y		OM LP
53804826	MCA1030	glutamate dehydrogenase	374							0	0.07								Cytoplasm
53804825	MCA1031	ribosomal subunit interface protein	119							0	0.00								Cytoplasm
53804824	MCA1032	S1 RNA-binding domain-containing protein	735							0	0.00								Cytoplasm
53804823	MCA1033	hypothetical protein MCA1033	336							0	12.27		Y	Y				Alpha/beta hydrolase family	Periplasm
53804822	MCA0810	hypothetical protein MCA0810	884							12	21.49	12							IM
53804821	MCA0811	phosphorylase	236							0	0.00		Y					Phosphorylase superfamily	Cytoplasm
53804820	MCA0812	squalene-hopene cyclase	654							0	0.00								Cytoplasm
53804819	MCA0813	squalene synthase	362							0	0.00								Cytoplasm
53804818	MCA0815	MoaA/NifB/PqqE family protein	371							0	0.00								Cytoplasm
53804817	MCA0816	adenine phosphoribosyltransferase	171							0	0.36								Cytoplasm
53804816	MCA0817	1-deoxy-D-xylulose-5-phosphate synthase	639							0	0.14								Cytoplasm
53804815	MCA0818	geranyltranstransferase	300							0	0.00								Cytoplasm
53804814	MCA1034	hypothetical protein MCA1034	268							0	0.02								Cytoplasm
53804813	MCA1036	hypothetical protein MCA1036	56							0	0.00								Cytoplasm
53804812	MCA1037	DNA-dependent helicase II	726							0	0.03								Cytoplasm
53804811	MCA1038	hypothetical protein MCA1038	87							1	23.45	1						Protein of unknown function (DUF2892)	Cytoplasm
53804810	MCA1039	fxsA protein	143							3	39.37	2	Y					FxsA cytoplasmic membrane protein	IM
53804809	MCA1040	periplasmic divalent cation tolerance protein	107							0	0.03								Cytoplasm
53804808	MCA1041	DsbD family thiol:disulfide interchange protein	745			SpI				10	33.82	9	Y					Disulphide bond corrector protein DsbC//Cytochrome C biogenesis protein transmembrane region//Thioredoxin-like	IM
53804807	MCA1042	thiol:disulfide interchange protein like protein	135							0	0.00								Cytoplasm
53804806	MCA0819	exodeoxyribonuclease VII small subunit	76							0	0.00								Cytoplasm
53804805	MCA0898	hypothetical protein MCA0898	284							0	0.00								Cytoplasm
53804804	MCA0899	sulfate starvation-induced protein 2	338			SpI				0	15.88		Y	Y				Bacterial extracellular solute-binding protein family 11	Periplasm
53804803	MCA0900	hypothetical protein MCA0900	539			SpI				0	0.03		Y	Y		y	Y	Phosphate-selective porin O and P	OM BB
53804802	MCA0902	glycosyl transferase group 4 family protein	274							8	32.80	9							IM
53804801	MCA0903	polysaccharide biosynthesis protein	615							4	34.84	4						CoA-binding domain//Polysaccharide biosynthesis protein	IM
53804800	MCA0904	50S ribosomal protein L13	142							0	0.00						Y	Ribosomal protein L13	Cytoplasm
53804799	MCA0905	30S ribosomal protein S9	130							0	0.00								Cytoplasm
53804798	MCA1043	hypothetical protein MCA1043	39							0	0.00								Cytoplasm
53804797	MCA1044	3-dehydroquinate dehydratase	148							0	0.00								Cytoplasm
53804796	MCA1045	acetyl-CoA carboxylase, biotin carboxyl carrier protein	151							0	0.63								Cytoplasm
53804795	MCA1046	acetyl-CoA carboxylase, biotin carboxylase	448							0	0.00								Cytoplasm
53804794	MCA1047	50S ribosomal protein L11	293							0	0.00								Cytoplasm
53804793	MCA1048	hypothetical protein MCA1048	229							1	0.00	1						zinc-ribbon domain//Protein of unknown function (DUF3426)	Cytoplasm
53804792	MCA1049	hypothetical protein MCA1049	399							0	0.00								Cytoplasm
53804791	MCA1050	protein methyltransferase HemK	284							0	0.00								Cytoplasm
53804790	MCA1051	peptide chain release factor 1	360							0	0.00								Cytoplasm
53804789	MCA1052	glutamyl-tRNA reductase	420							0	0.00								Cytoplasm
53804788	MCA1131	hypothetical protein MCA1131	255							0	0.09								Cytoplasm
53804787	MCA1132	hypothetical protein MCA1132	498							0	0.01								Cytoplasm
53804786	MCA1133	undecaprenyl-phosphate alpha-N-acetylglucosaminyltransferase	405							11	25.62	11							IM
53804785	MCA1134	HAD superfamily hydrolase	264							0	0.00								Cytoplasm
53804784	MCA0906	ISMca2, transposase, OrfA	110							0	0.07								Cytoplasm
53804783	MCA0907	ISMca2, transposase, OrfB	291							0	0.07								Cytoplasm
53804782	MCA0908	ATPase AAA	509							0	0.00								Cytoplasm
53804781	MCA0909	hypothetical protein MCA0909	125			SpI				1	13.89		Y	Y				Cupin domain	Periplasm
53804780	MCA0910	carbonic anhydrase	192							0	0.00								Cytoplasm
53804779	MCA0911	hypothetical protein MCA0911	214							0	0.00								Cytoplasm
53804778	MCA0913	sigma-54 dependent transcriptional regulator	548							0	0.01								Cytoplasm
53804777	MCA0914	acyl carrier protein	121							0	0.00								Cytoplasm
53804776	MCA1135	hypothetical protein MCA1135	106							0	0.00						Y		Cytoplasm
53804775	MCA1136	hypothetical protein MCA1136	95							0	0.00								Cytoplasm
53804774	MCA1137	hydrogenase subunit	169							0	0.00								Cytoplasm
53804773	MCA1138	hydrogenase subunit	527							0	0.00								Cytoplasm
53804772	MCA1139	hydrogenase 4 subunit F	488							13	36.93	13							IM
53804771	MCA1140	hydrogenase subunit	225							7	42.67	7							IM
53804770	MCA1141	hydrogenase subunit	312							8	22.23	8							IM
53804769	MCA1142	hydrogenase 4 subunit B	748							16	17.56	16							IM
53804768	MCA1143	hypothetical protein MCA1143	189							0	0.00								Cytoplasm
53804767	MCA0915	hypothetical protein MCA0915	236							6	35.65	5	Y	Y					IM
53804766	MCA0917	hypothetical protein MCA0917	315							1	16.47	1						Bacterial lipid A biosynthesis acyltransferase	IM anchored
53804765	MCA0918	lipoprotein	181							0	0.03								Cytoplasm
53804764	MCA0919	hypothetical protein MCA0919	791							11	21.34	11	Y						IM
53804763	MCA0920	polysaccharide deacetylase	270							0	7.63	2							Cytoplasm
53804762	MCA0921	hypothetical protein MCA0921	241							0	0.02								Cytoplasm
53804761	MCA0922	hypothetical protein MCA0922	266			SpI				7	22.40	6							IM
53804760	MCA1144	hypothetical protein MCA1144	155			SpI				1	21.01		Y						Periplasm
53804759	MCA1145	hypothetical protein MCA1145	126							0	0.00								Cytoplasm
53804758	MCA1146	GDP-mannose 4,6-dehydratase	372							0	0.02								Cytoplasm
53804757	MCA1147	GDP-L-fucose synthetase	322							0	0.04								Cytoplasm
53804756	MCA1149	hypothetical protein MCA1149	164							0	0.01								Cytoplasm
53804755	MCA1150	hypothetical protein MCA1150	471							11	17.45	13							IM
53804754	MCA1151	hypothetical protein MCA1151	219							0	0.05								Cytoplasm
53804753	MCA1153	glycosyl transferase group 1 family protein	376							0	0.00								Cytoplasm
53804752	MCA0923	hypothetical protein MCA0923	44							0	0.02								Cytoplasm
53804751	MCA0924	3-oxoacyl-ACP synthase	396							0	0.00		Y					Beta-ketoacyl synthase, N-terminal domain/Beta-ketoacyl synthase, C-terminal domain	Cytoplasm
53804750	MCA0925	beta-ketoacyl synthase domain-containing protein	266							0	0.00								Cytoplasm
53804749	MCA0926	(3R)-hydroxymyristoyl-ACP dehydratase	153							0	0.01								Cytoplasm
53804748	MCA0927	3-ketoacyl-ACP reductase	239							0	0.07								Cytoplasm
53804747	MCA0928	sodium/hydrogen exchanger family protein	430							11	36.20	13							IM
53804746	MCA0929	hypothetical protein MCA0929	108							0	0.00						Y		Cytoplasm
53804745	MCA1154	hypothetical protein MCA1154	235							0	0.00								Cytoplasm
53804744	MCA1155	FkbM family methyltransferase	301							0	0.01								Cytoplasm
53804743	MCA1156	hypothetical protein MCA1156	504							13	24.59	14							IM
53804742	MCA1157	FkbM family methyltransferase	253							0	0.00								Cytoplasm
53804741	MCA1158	glycosyl transferase	284							0	0.00								Cytoplasm
53804740	MCA1159	glycosyl transferase group 1 family protein	346							0	0.00								Cytoplasm
53804739	MCA1160	glycosyl transferase group 1 family protein	383							0	0.01		Y	Y				Glycosyl transferase 4-like domain/Glycosyl transferases group 1	Periplasm
53804738	MCA1161	hypothetical protein MCA1161	403							0	16.74	1							Cytoplasm
53804737	MCA0930	CRISPR-associated Cas1 family protein	296							0	0.00								Cytoplasm
53804736	MCA0931	CRISPR-associated Cse3 family protein	239							0	0.00								Cytoplasm
53804735	MCA0932	CRISPR-associated Cas5e family protein	249							0	0.01								Cytoplasm
53804734	MCA0933	CRISPR-associated Cse4 family protein	414							0	0.00								Cytoplasm
53804733	MCA0934	CRISPR-associated protein	170							0	0.53								Cytoplasm
53804732	MCA0935	CRISPR-associated protein	520							0	0.00								Cytoplasm
53804731	MCA0936	CRISPR-associated helicase Cas3	881							0	0.00								Cytoplasm
53804730	MCA1162	alginate O-acetyltransferase	487							11	38.54	12							IM
53804729	MCA1163	nodulation protein nolNO	584							0	0.55								Cytoplasm
53804728	MCA1164	methyltransferase domain-containing protein	150							0	0.00								Cytoplasm
53804727	MCA1165	NAD-dependent epimerase/dehydratase	320							0	0.68		Y						Cytoplasm
53804726	MCA1166	glycosyl transferase group 2 family protein	297							0	0.00								Cytoplasm
53804725	MCA1168	colanic acid biosynthesis glycosyl transferase	404							0	0.00								Cytoplasm
53804724	MCA1171	hypothetical protein MCA1171	152			SpI				0	3.23		Y	Y					Periplasm
53804723	MCA1172	hypothetical protein MCA1172	59							0	0.00						Y		Cytoplasm
53804722	MCA0938	hypothetical protein MCA0938	152			SpI				0	0.51		Y	Y			Y		Periplasm
53804721	MCA0940	cytochrome c family protein	129			SpI				0	10.05		Y	Y				Cytochrome c	Periplasm
53804720	MCA0941	glycosyl hydrolase	808							0	0.00								Cytoplasm
53804719	MCA0942	oligo-1,6-glucosidase	539							0	0.12								Cytoplasm
53804718	MCA0943	hypothetical protein MCA0943	372							3	0.00	2							IM
53804717	MCA0944	hypothetical protein MCA0944	119				y			0	7.64		Y						OM LP
53804716	MCA0945	hypothetical protein MCA0945	229			SpI				0	0.03		Y	Y		y	Y	Protein of unknown function (DUF2490)	OM BB
53804715	MCA0947	hypothetical protein MCA0947	512							0	0.00					y	Y	Phosphate-selective porin O and P	OM BB
53804714	MCA0948	cytochrome c family protein	123			SpII	y			0	9.00		Y	Y			Y		OM LP
53804713	MCA1173	hypothetical protein MCA1173	457							11	39.59	11							IM
53804712	MCA1174	hypothetical protein MCA1174	477							0	0.60					y	Y	Uncharacterized protein conserved in bacteria (DUF2320)	OM BB
53804711	MCA1175	polysaccharide biosynthesis/export protein	152							0	0.00								Cytoplasm
53804710	MCA1176	exopolysaccharide export protein , interruption-N	317							1	13.06	1					Y	Chain length determinant protein	IM anchored
53804709	MCA1178	exopolysaccharide export protein , interruption-C	527							1	0.00	1						G-rich domain on putative tyrosine kinase/AAA domain	Cytoplasm
53804708	MCA1177	ISMca1, transposase	366							0	0.01								Cytoplasm
53804707	MCA1179	capsular polysaccharide biosynthesis protein	241							0	0.00								Cytoplasm
53804706	MCA1181	sulfate ABC transporter ATP-binding protein	348							0	0.09								Cytoplasm
53804705	MCA1182	sulfate ABC transporter permease	295							5	22.84	5							IM
53804704	MCA1183	sulfate ABC transporter permease	278							7	24.77	7							IM
53804703	MCA1184	hypothetical protein MCA1184	465							0	5.43		Y					FAD-NAD(P)-binding	Periplasm
53804702	MCA1185	cytochrome c family protein	214			SpI				0	4.58		Y	Y				Cytochrome c	Periplasm
53804701	MCA1186	hypothetical protein MCA1186	401							10	29.52	10							IM
53804700	MCA0949	phosphate binding protein	351			SpI				0	10.48		Y	Y			Y	Periplasmic binding protein superfamily domain 2	Periplasm
53804699	MCA0950	amidase	341							0	0.00								Cytoplasm
53804698	MCA0951	hypothetical protein MCA0951	333							0	1.57		Y			y	Y	Putative MetA-pathway of phenol degradation	OM BB
53804697	MCA0952	heme exporter protein CcmC	243							6	22.69	6							IM
53804696	MCA0953	heme exporter protein CcmB	225							6	26.65	6	Y						IM
53804695	MCA0954	heme exporter protein CcmA	188							0	0.00								Cytoplasm
53804694	MCA0955	hypothetical protein MCA0955	323							1	18.71		Y						Cytoplasm
53804693	MCA0956	hydroxylamine oxydoreductase	559							0	2.05	1					Y	Seven times multi-haem cytochrome CxxCH	IM anchored
53804692	MCA0957	MgtC family protein	238							4	35.71	4							IM
53804691	MCA1187	cytochrome c family protein	455							8	31.31	8							IM
53804690	MCA1188	membrane-bound proton-translocating pyrophosphatase	643			SpII				14	26.03	15						Inorganic H+ pyrophosphatase	IM
53804689	MCA1189	hypothetical protein MCA1189	251							0	0.00								Cytoplasm
53804688	MCA1190	hypothetical protein MCA1190	300							0	0.00								Cytoplasm
53804687	MCA1191	SCO1/SenC family protein	220							1	19.81	1						SCO1/SenC	Cytoplasm
53804686	MCA1192	hypothetical protein MCA1192	141			SpI				0	0.32		Y	Y				Protein of unknown function (DUF461)	Periplasm
53804685	MCA1193	hypothetical protein MCA1193	614							0	0.00								Cytoplasm
53804684	MCA1194	methane monooxygenase subunit A, alpha chain	527			SpI				0	0.00							Methane/Phenol/Toluene Hydroxylase	Cytoplasm
53804683	MCA0958	hypothetical protein MCA0958	248							0	0.00								Cytoplasm
53804682	MCA0959	HAD-superfamily hydrolase	216							0	0.00								Cytoplasm
53804681	MCA0960	glyoxalase	108							0	0.00								Cytoplasm
53804680	MCA0961	aminopeptidase	452							0	0.00								Cytoplasm
53804679	MCA0962	hypothetical protein MCA0962	509							9	22.00	11							IM
53804678	MCA0963	acyltransferase	759							10	0.00	11							IM
53804677	MCA0964	lipid A export ATP-binding/permease MsbA	601							3	22.48	5							IM
53804676	MCA0965	hypothetical protein MCA0965	145							1	15.75	1							Cytoplasm
53804675	MCA1195	methane monooxygenase subunit A, beta chain	389							0	0.00								Cytoplasm
53804674	MCA1196	methane monooxygenase subunit B	141							0	0.00								Cytoplasm
53804673	MCA1197	ISMca1, transposase	366							0	0.01								Cytoplasm
53804672	MCA1198	methane monooxygenase subunit A, gamma chain	170							0	0.00								Cytoplasm
53804671	MCA1199	methane monooxygenase, D subunit	103							0	0.00								Cytoplasm
53804670	MCA1200	methane monooxygenase subunit C	348							0	0.00								Cytoplasm
53804669	MCA1201	hypothetical protein MCA1201	106							0	0.00								Cytoplasm
53804668	MCA0967	succinyl-CoA synthase subunit beta	386							0	0.00								Cytoplasm
53804667	MCA0968	succinyl-CoA synthase subunit alpha	290							0	0.00								Cytoplasm
53804666	MCA0969	NAD(+) synthetase	539							0	0.00								Cytoplasm
53804665	MCA0970	carbohydrate kinase	314							0	0.09								Cytoplasm
53804664	MCA0971	competence lipoprotein ComL	286			SpII	y			1	17.54		Y	Y				Outer membrane lipoprotein	OM LP
53804663	MCA0972	ribosomal large subunit pseudouridine synthase D	334							0	0.50								Cytoplasm
53804662	MCA0973	hypothetical protein MCA0973	240							0	0.02								Cytoplasm
53804661	MCA1202	chaperonin, 60 kDa subunit	559							0	10.78								Cytoplasm
53804660	MCA1203	response regulator	634							0	0.00								Cytoplasm
53804659	MCA1204	sensory box histidine kinase/response regulator	1177							1	26.57	3						PAS domains//GAF domain//His Kinase A (phospho-acceptor) domain//Responce regulator reciever domain//Hpt domain	IM anchored
53804658	MCA1205	sigma-54 dependent transcriptional regulator	581							0	0.00								Cytoplasm
53804657	MCA1207	hypothetical protein MCA1207	103							0	0.01						Y	Protein of unknown function (DUF1255)	Cytoplasm
53804656	MCA1208	formate dehydrogenase subunit gamma	211				y			4	25.86	4						Prokaryotic cytochrome b561	IM
53804655	MCA1209	formate dehydrogenase, iron-sulfur subunit	290							0	0.00						Y	4Fe-4S binding domain //4Fe-4S dicluster domain//Formate dehydrogenase N, transmembrane	IM anchored
53804654	MCA0974	hypothetical protein MCA0974	104							3	43.96	2	Y						IM
53804653	MCA0975	ZIP zinc transporter domain-containing protein	115							3	38.96	3							IM
53804652	MCA1053	TPR domain-containing protein	586				y			1	17.09		Y					Tetratricopeptide repeat	Periplasm
53804651	MCA1054	molecular chaperone LolB	202			SpI	y			1	11.54		Y	Y			Y	Outer membrane lipoprotein LolB	OM LP
53804650	MCA1055	4-diphosphocytidyl-2-C-methyl-D-erythritol kinase	291							0	0.00								Cytoplasm
53804649	MCA1056	ribose-phosphate pyrophosphokinase	311							0	0.00								Cytoplasm
53804648	MCA1057	ribosomal 5S rRNA E-loop binding protein Ctc/L25/TL5	202							0	0.00								Cytoplasm
53804647	MCA1288	N-acetylmuramoyl-L-alanine amidase	617							0	0.00								Cytoplasm
53804646	MCA1289	hypothetical protein MCA1289	415							2	22.64	2							IM
53804645	MCA1290	hypothetical protein MCA1290	158							3	29.51	3	Y						IM
53804644	MCA1291	hypothetical protein MCA1291	169							0	1.21	1							IM anchored
53804643	MCA1292	hypothetical protein MCA1292	131							4	36.81	3	Y						IM
53804642	MCA1293	ribonuclease T2 family protein	315							0	0.00						Y	Ribonuclease T2 family	Cytoplasm
53804641	MCA1294	UDP-N-acetylmuramoyl-tripeptide--D-alanyl-D-alanine ligase	449							0	0.00								Cytoplasm
53804640	MCA1295	hypothetical protein MCA1295	91							3	30.60	2	Y						IM
53804639	MCA1296	N-acetylmuramoyl-L-alanine amidase	448							0	7.23		Y					N-acetylmuramoyl-L-alanine amidase	Cytoplasm
53804638	MCA1297	RND family efflux transporter MFP subunit	403			SpII	y			0	0.13		Y					HlyD family 3 secretion protein	IM LP
53804637	MCA1298	CzcA family heavy metal efflux protein	1033							12	16.24	11	Y					AcrB/AcrD/AcrF family	IM
53804636	MCA1299	nitrogen regulatory protein P-II	105							0	0.00								Cytoplasm
53804635	MCA1300	hypothetical protein MCA1300	144							0	11.01								Cytoplasm
53804634	MCA1301	hypothetical protein MCA1301	436							0	0.02								Cytoplasm
53804633	MCA1302	iron-sulfur cluster binding protein	373							0	0.00								Cytoplasm
53804632	MCA1058	peptidyl-tRNA hydrolase	187							0	0.02								Cytoplasm
53804631	MCA1059	elongation factor Tu	396							0	0.00								Cytoplasm
53804630	MCA1060	preprotein translocase, SecE subunit	124							3	37.87	3							IM
53804629	MCA1061	transcription antitermination protein NusG	177							0	0.00								Cytoplasm
53804628	MCA1062	50S ribosomal protein L11	143							0	0.00						Y	Ribosomal protein L11, N-terminal domain//Ribosomal protein L11, RNA binding domain	Cytoplasm
53804627	MCA1063	50S ribosomal protein L1	231							0	0.00						Y	Ribosomal protein L1p/L10e family	Cytoplasm
53804626	MCA1064	50S ribosomal protein L10	175							0	0.00		Y					Ribosomal protein L10	Cytoplasm
53804625	MCA1065	50S ribosomal protein L7/L12	125							0	6.83								Cytoplasm
53804624	MCA1303	glutathione S-transferase	204							0	0.08								Cytoplasm
53804623	MCA1304	hypothetical protein MCA1304	241							1	7.90	1						Domain of unknown function (DUF2760)	Cytoplasm
53804622	MCA1305	molecular chaperone DnaK	658							0	0.00								Cytoplasm
53804621	MCA1306	molecular chaperone DnaK	951							0	0.01								Cytoplasm
53804620	MCA1307	cytosine deaminase	145							0	0.04								Cytoplasm
53804619	MCA1308	hypothetical protein MCA1308	225							7	34.57	7							IM
53804618	MCA1309	polynucleotide phosphorylase	691							0	0.17								Cytoplasm
53804617	MCA1310	30S ribosomal protein S15	89							0	0.00								Cytoplasm
53804616	MCA1066	DNA-directed RNA polymerase subunit beta	1358							0	0.00								Cytoplasm
53804615	MCA1067	DNA-directed RNA polymerase subunit beta'	1400							0	0.00								Cytoplasm
53804614	MCA1068	cytochrome c family protein	206			SpI				0	4.91		Y	Y			Y	Cytochrome c	Periplasm
53804613	MCA1069	hypothetical protein MCA1069	189			SpI				0	1.91		Y	Y			Y	Putative ATP-dependant zinc protease	Periplasm
53804612	MCA1070	hypothetical protein MCA1070	510			SpII				5	8.79	7	Y					Inactive transglutaminase fused to 7 transmembrane helices	IM
53804611	MCA1071	hypothetical protein MCA1071	313							0	0.00								Cytoplasm
53804610	MCA1072	phosphate ABC transporter permease	459							9	37.01	9							IM
53804609	MCA1073	phosphate ABC transporter permease	434							7	22.61	7							IM
53804608	MCA1311	tRNA pseudouridine synthase B, interruption-C	122							0	0.00								Cytoplasm
53804607	MCA1312	ISMca1, transposase	366							0	0.01								Cytoplasm
53804606	MCA1313	tRNA pseudouridine synthase B, interruption-N	224							0	0.05		Y					TruB family pseudouridylate synthase (N terminal domain)	Cytoplasm
53804605	MCA1314	ribosome-binding factor A	119							0	0.01								Cytoplasm
53804604	MCA1315	translation initiation factor IF-2	868							0	0.00								Cytoplasm
53804603	MCA1316	transcription elongation factor NusA	499							0	0.00								Cytoplasm
53804602	MCA1317	hypothetical protein MCA1317	150							0	0.00								Cytoplasm
53804601	MCA1074	phosphate transporter ATP-binding protein	247							0	0.02								Cytoplasm
53804600	MCA1075	phosphate transport system protein PhoU	230							0	0.00								Cytoplasm
53804599	MCA1076	phospho-2-dehydro-3-deoxyheptonate aldolase	363							0	0.00								Cytoplasm
53804598	MCA1077	bifunctional sulfur carrier protein/thiazole synthase	326							0	0.00								Cytoplasm
53804597	MCA1080	carbonic anhydrase	264			SpI				0	2.98		Y	Y			Y	Eukaryotic-type carbonic anhydrase	Periplasm
53804596	MCA1082	hypothetical protein MCA1082	112			SpI				1	14.46		Y	Y					Periplasm
53804595	MCA1083	hypothetical protein MCA1083	623			SpI				0	16.85		Y	Y			Y	Bacterial protein of unknown function (DUF839)	Periplasm
53804594	MCA1084	hypothetical protein MCA1084	477							0	3.20								Cytoplasm
53804593	MCA1318	UDP-2,3-diacylglucosamine hydrolase	241							0	0.00								Cytoplasm
53804592	MCA1319	hypothetical protein MCA1319	329							0	0.00								Cytoplasm
53804591	MCA1320	elongation factor P	188							0	0.00						Y	Elongation factor P (EF-P) KOW-like domain//Elongation factor P (EF-P) OB domain//Elongation factor P, C-terminal	Cytoplasm
53804590	MCA1321	hypothetical protein MCA1321	323							0	0.15								Cytoplasm
53804589	MCA1322	5'-nucleotidase	314							0	0.00								Cytoplasm
53804588	MCA1323	hypothetical protein MCA1323	50							0	0.13		Y						Cytoplasm
53804587	MCA1324	hypothetical protein MCA1324	144							1	20.06		Y						Periplasm
53804586	MCA1325	HIT family protein	114							0	0.00								Cytoplasm
53804585	MCA1085	hypothetical protein MCA1085	301							0	0.20								Cytoplasm
53804584	MCA1086	hypothetical protein MCA1086	111							1	20.62	1							Cytoplasm
53804583	MCA1087	hypothetical protein MCA1087	156							0	0.00	2							Cytoplasm
53804582	MCA1090	ISMca1, transposase	366							0	0.01								Cytoplasm
53804581	MCA1091	hypothetical protein MCA1091	225							0	0.40								Cytoplasm
53804580	MCA1092	molybdenum cofactor biosynthesis protein	401							0	0.00								Cytoplasm
53804579	MCA1093	hypothetical protein MCA1093	313							9	25.13	10							IM
53804578	MCA1326	recombination protein RecR	198							0	0.00								Cytoplasm
53804577	MCA1327	hypothetical protein MCA1327	107							0	0.00								Cytoplasm
53804576	MCA1328	DNA polymerase III, gamma and tau subunits, programmed frameshift	547							0	0.00								Cytoplasm
53804575	MCA1329	hypothetical protein MCA1329	58							0	0.00								Cytoplasm
53804574	MCA1330	hypothetical protein MCA1330	473							0	0.00								Cytoplasm
53804573	MCA1331	intracellular sulfur oxidation protein DsrE	123							0	1.32								Cytoplasm
53804572	MCA1332	intracellular sulfur oxidation protein DsrF	122							0	0.00								Cytoplasm
53804571	MCA1094	orotidine 5'-phosphate decarboxylase	242							0	0.03								Cytoplasm
53804570	MCA1095	hypothetical protein MCA1095	186							5	39.90	5							IM
53804569	MCA1096	sigma-54-dependent transcriptional regulator	313							0	0.01								Cytoplasm
53804568	MCA1097	ferrous iron transport protein B	595							9	0.51	11							IM
53804567	MCA1098	ferrous iron transport protein A	80							0	0.25								Cytoplasm
53804566	MCA1099	argininosuccinate synthase	408							0	0.01								Cytoplasm
53804565	MCA1101	multicopper oxidase	476			SpI				0	0.00						Y	Multicopper oxidase	Cytoplasm
53804564	MCA1102	sigma-54 dependent transcriptional regulator	399							0	0.00								Cytoplasm
53804563	MCA1333	intracellular sulfur oxidation protein DsrH	102							0	0.00								Cytoplasm
53804562	MCA1334	intracellular sulfur oxidation protein DsrC	107							0	0.00								Cytoplasm
53804561	MCA1335	chorismate--pyruvate lyase	162							0	0.00								Cytoplasm
53804560	MCA1336	4-hydroxybenzoate octaprenyltransferase	292							7	31.17	9							IM
53804559	MCA1337	hypothetical protein MCA1337	273			SpI				8	37.93	8						Cytochrome C assembly protein	IM
53804558	MCA1338	signal recognition particle protein	452							0	0.00								Cytoplasm
53804557	MCA1339	mercuric resistance operon regulatory protein	135							0	0.23								Cytoplasm
53804556	MCA1103	metallo-beta-lactamase	239							0	0.00								Cytoplasm
53804555	MCA1104	hypothetical protein MCA1104	301							8	42.34	7	Y						IM
53804554	MCA1105	cytochrome d ubiquinol oxidase subunit I	525							9	25.72	9							IM
53804553	MCA1106	cytochrome d ubiquinol oxidase subunit II	378							8	26.80	9							IM
53804552	MCA1107	cyd operon protein YbgT	40							1	22.45		Y					Membrane bound YbgT-like protein	Periplasm
53804551	MCA1108	hypothetical protein MCA1108	91			SpI				0	1.74		Y	Y			Y	Protein of unknown function (DUF2874)	Periplasm
53804550	MCA1109	2OG-Fe(II) oxygenase	141							0	0.01								Cytoplasm
53804549	MCA1340	mercuric reductase	562							0	0.00								Cytoplasm
53804548	MCA1341	hypothetical protein MCA1341	38							0	0.00								Cytoplasm
53804547	MCA1342	hypothetical protein MCA1342	36							0	0.00						Y		Cytoplasm
53804546	MCA1343	molybdenum transport protein	177							0	0.00						Y	Bacterial regulatory helix-turn-helix protein, lysR family	Cytoplasm
53804545	MCA1344	phage integrase site specific recombinase	358							0	0.00								Cytoplasm
53804544	MCA1346	sodium/bile acid symporter family protein	361							10	40.40	10							IM
53804543	MCA1347	NADH dehydrogenase I, N subunit	493							14	45.12	13							IM
53804542	MCA1348	NADH dehydrogenase I, M subunit	489							14	36.60	12	Y						IM
53804541	MCA1110	glucan biosynthesis protein D	526			SpI				0	1.24		Y	Y				Periplasmic glucan biosynthesis protein, MdoG	Periplasm
53804540	MCA1111	hypothetical protein MCA1111	264							7	38.67	8							IM
53804539	MCA1112	hypothetical protein MCA1112	226							6	34.94	5							IM
53804538	MCA1113	histidinol-phosphate aminotransferase	357							0	0.00								Cytoplasm
53804537	MCA1114	general secretion pathway protein E	585		T2aSS					0	0.00							Type II secretion system (T2SS), protein E, N-terminal domain//Type II/IV secretion system protein	Cytoplasm
53804536	MCA1115	general secretion pathway protein F	364		T2aSS					3	0.05	3						Type II secretion system (T2SS), protein F	IM
53804535	MCA1116	general secretion pathway protein G	143		T2aSS					1	21.93	1			Y			Type IV pilin N-term methylation site GFxxxE//Type II secretion system (T2SS), protein G	IM anchored
53804534	MCA1117	general secretion pathway protein H	141		T2aSS					0	9.33		Y	Y				Type II transport protein GspH	IM
53804533	MCA1349	NADH dehydrogenase I, L subunit	613							16	39.09	16	Y						IM
53804532	MCA1350	NADH dehydrogenase I, K subunit	102							3	43.75	3							IM
53804531	MCA1351	NADH dehydrogenase I, J subunit	164							5	46.56	5							IM
53804530	MCA1352	NADH dehydrogenase subunit I	171							0	0.00								Cytoplasm
53804529	MCA1353	NADH dehydrogenase subunit H	316							8	23.65	8							IM
53804528	MCA1354	NADH dehydrogenase subunit G	929							0	0.00								Cytoplasm
53804527	MCA1355	NADH dehydrogenase I, F subunit	427							0	0.01								Cytoplasm
53804526	MCA1356	NADH dehydrogenase subunit E	157							0	0.04								Cytoplasm
53804525	MCA1357	bifunctional NADH:ubiquinone oxidoreductase subunit C/D	587							0	0.00	1							Cytoplasm
53804524	MCA1358	NADH dehydrogenase subunit B	213							0	2.55								Cytoplasm
53804523	MCA1359	NADH dehydrogenase I subunit A	139							3	22.02	3							IM
53804522	MCA1360	hydrophobe/amphiphile efflux-1 (HAE1) family protein	1054							12	22.24	12						AcrB/AcrD/AcrF family	IM
53804521	MCA1361	HlyD family secretion protein	387			SpII	y			0	0.14		Y					HlyD family 3 secretion protein	IM LP
53804520	MCA1362	outer membrane efflux family protein	558							0	0.21							Outer membrane efflux protein	OM BB
53804519	MCA1118	general secretion protein I	139		T2aSS					0	0.00		Y						IM
53804518	MCA1119	general secretory pathway protein J	200		T2aSS	SpI				1	22.04		Y		Y			Type II secretion system (T2SS), protein J	IM
53804517	MCA1120	general secretion pathway protein K	312		T2aSS					1	20.92		Y					Type II secretion system (T2SS), protein K	IM
53804516	MCA1121	general secretion protein L	372		T2aSS					1	0.46	1						Fimbrial assembly protein (PilN)	IM
53804515	MCA1122	general secretion pathway protein	203		T2aSS	SpI				1	22.66	1						Type II secretion system (T2SS), protein M subtype b	IM anchored
53804514	MCA1123	general secretion pathway protein D	751		T2aSS					0	0.02						Y	Bacterial type II/III secretion system short domain//Bacterial type II and III secretion system protein	Integral OM protein
53804513	MCA1124	competence protein F	233							0	0.00							Phosphoribosyl transferase domain	Cytoplasm
53804512	MCA1363	hypothetical protein MCA1363	294							0	0.00	1					Y	Helix-turn-helix domain//Domain of unknown function (DUF4115)	Cytoplasm
53804511	MCA1444	hypothetical protein MCA1444	147							1	10.42	2							Cytoplasm
53804510	MCA1445	hypothetical protein MCA1445	178							2	0.00	2							IM
53804509	MCA1446	pyrroloquinoline quinone biosynthesis protein PqqB	304							0	0.00								Cytoplasm
53804508	MCA1447	pyrroloquinoline quinone biosynthesis protein PqqC	241							0	0.00								Cytoplasm
53804507	MCA1448	pyrroloquinoline quinone biosynthesis protein PqqD	93							0	0.00								Cytoplasm
53804506	MCA1449	pyrroloquinoline quinone biosynthesis protein PqqE	373							0	0.00								Cytoplasm
53804505	MCA1125	biotin synthetase	333							0	0.00								Cytoplasm
53804504	MCA1126	8-amino-7-oxononanoate synthase	387							0	0.00								Cytoplasm
53804503	MCA1127	BioH protein	254							0	2.24								Cytoplasm
53804502	MCA1128	biotin synthesis protein BioC	275							0	0.53								Cytoplasm
53804501	MCA1129	dethiobiotin synthetase	228							0	0.12								Cytoplasm
53804500	MCA1130	metallo-beta-lactamase	452							0	0.00								Cytoplasm
53804499	MCA1210	formate dehydrogenase subunit alpha	1066			SpI		Y	y	0	2.43		Y	Y			Y	Molybdopterin oxidoreductase Fe4S4 domain//Molybdopterin oxidoreductase//Molydopterin dinucleotide binding domain	Periplasm
53804498	MCA1211	protein-L-isoaspartate O-methyltransferase	219							0	0.00								Cytoplasm
53804497	MCA1451	DNA polymerase III subunit delta	334							0	0.00								Cytoplasm
53804496	MCA1452	rare lipoprotein B	172			SpII	y			0	1.90		Y	Y				Lipopolysaccharide-assembly	OM LP
53804495	MCA1453	leucyl-tRNA synthetase	887							0	0.00								Cytoplasm
53804494	MCA1454	ParA family protein	258							0	0.01								Cytoplasm
53804493	MCA1455	apolipoprotein N-acyltransferase	504							7	37.92	7							IM
53804492	MCA1456	magnesium and cobalt efflux protein CorC	284							0	0.00								Cytoplasm
53804491	MCA1457	hypothetical protein MCA1457	150							0	0.00								Cytoplasm
53804490	MCA1458	PhoH family protein	341							0	0.00								Cytoplasm
53804489	MCA1212	RNA 3'-terminal-phosphate cyclase	361							0	1.51								Cytoplasm
53804488	MCA1213	hypothetical protein MCA1213	574							0	0.00								Cytoplasm
53804487	MCA1214	ABC transporter ATP-binding protein/permease	609				y			5	23.89	7						ABC transporter	IM
53804486	MCA1215	hypothetical protein MCA1215	90							0	0.22							ncd	Cytoplasm
53804485	MCA1216	hypothetical protein MCA1216	174			SpI				0	7.79		Y	Y			Y		Periplasm
53804484	MCA1217	metalloprotease	839			SpI				1	20.91		Y	Y			Y	Fungalysin/Thermolysin Propeptide Motif//Peptidase propeptide and YPEB domain//Fungalysin metallopeptidase (M36)	Extracellular
53804482	MCA1220	hypothetical protein MCA1220	248							0	0.00								Cytoplasm
53804481	MCA1459	tRNA-i(6)A37 modification enzyme MiaB	458							0	0.00								Cytoplasm
53804480	MCA1460	hypothetical protein MCA1460	193							2	0.00	2							IM
53804479	MCA1461	DNA repair protein RecO	242							0	0.02								Cytoplasm
53804478	MCA1462	GTP-binding protein Era	293							0	0.00								Cytoplasm
53804477	MCA1463	ribonuclease III	230							0	0.00								Cytoplasm
53804476	MCA1464	hypothetical protein MCA1464	125							1	22.02	1							Cytoplasm
53804475	MCA1465	signal peptidase I	262							2	37.93	2							IM
53804474	MCA1466	GTP-binding protein LepA	601							0	0.00								Cytoplasm
53804473	MCA1219	ISMca5, transposase	411							0	0.00								Cytoplasm
53804472	MCA1221	crossover junction endodeoxyribonuclease RuvC	165							0	0.06								Cytoplasm
53804471	MCA1222	Holliday junction DNA helicase RuvA	201							0	0.00								Cytoplasm
53804470	MCA1223	Holliday junction DNA helicase RuvB	345							0	0.02								Cytoplasm
53804469	MCA1224	thioesterase	143							0	0.01								Cytoplasm
53804468	MCA1225	hypothetical protein MCA1225	793							0	0.08								Cytoplasm
53804467	MCA1226	tolQ protein	225							3	22.56	3							IM
53804466	MCA1227	tolR protein	146							1	22.10	1						Biopolymer transport protein ExbD/TolR	IM anchored
53804465	MCA1467	serine protease MucD	473			SpI				0	7.01		Y	Y				Trypsin-like peptidase domain//PDZ domains	Periplasm
53804464	MCA1468	sigma factor regulator MucC	146							2	0.05	2							IM
53804463	MCA1469	sigma-E factor regulatory protein	332			SpI				0	0.01		Y	Y				MucB/RseB family	Periplasm
53804462	MCA1470	hypothetical protein MCA1470	168							1	0.00	2						Anti sigma-E protein RseA, N-terminal domain	IM anchored
53804461	MCA1471	RNA polymerase sigma factor RpoE	192							0	0.00								Cytoplasm
53804460	MCA1472	L-aspartate oxidase	533							0	1.53								Cytoplasm
53804459	MCA1473	4-alpha-glucanotransferase	494							0	0.09								Cytoplasm
53804458	MCA1474	glucose-1-phosphate adenylyltransferase	424							0	0.00								Cytoplasm
53804457	MCA1475	glycogen branching enzyme	740							0	0.00					y		Carbohydrate-binding module//Alpha amylase, catalytic domain//Alpha amylase, C-terminal all-beta domain	Cytoplasm
53804456	MCA1476	glycogen synthase	493							0	0.02								Cytoplasm
53804455	MCA1477	hypothetical protein MCA1477	200							0	0.00								Cytoplasm
53804454	MCA1478	signal peptide peptidase SppA	327							2	16.94	3							IM
53804453	MCA1479	ribosomal large subunit pseudouridine synthase C	316							0	0.00								Cytoplasm
53804452	MCA1480	hypothetical protein MCA1480	153							0	0.00						Y		Cytoplasm
53804451	MCA1481	ribonuclease E	885							0	0.00								Cytoplasm
53804450	MCA1482	ATP-dependent helicase HrpA	1294							0	0.00								Cytoplasm
53804449	MCA1228	TolA protein	467							1	20.22	1						TonB C terminal	IM anchored
53804448	MCA1229	translocation protein TolB	424			SpI				0	9.26		Y	Y			Y	TolB amino-terminal domain//WD40-like Beta Propeller Repeat	Periplasm
53804447	MCA1230	OmpA family protein	215			SpII				0	4.38		Y				Y	OmpA family	OM LP
53804446	MCA1231	hypothetical protein MCA1231	285			SpI				0	0.13		Y	Y			Y	Outer membrane lipoprotein	OM LP
53804445	MCA1232	radical activating enzyme family protein	215							0	0.00								Cytoplasm
53804444	MCA1233	exoenzyme S synthesis protein B	223							0	0.17		Y					Queuosine biosynthesis protein QueC	Cytoplasm
53804443	MCA1234	glutamyl-tRNA synthetase	468							0	0.71								Cytoplasm
53804442	MCA1235	hypothetical protein MCA1235	72							0	0.00						Y		Cytoplasm
53804441	MCA1237	sensory box protein	712							2	0.00	2							IM
53804440	MCA1483	ABC transporter permease NodJ	254							6	23.34	8							IM
53804439	MCA1484	nodulation ABC transporter NodI	309							0	0.00								Cytoplasm
53804438	MCA1485	hypothetical protein MCA1485	239							0	0.00								Cytoplasm
53804437	MCA1486	Sec-independent protein translocase TatC	254							6	22.42	6							IM
53804436	MCA1487	Sec-independent protein translocase TatB	104							0	8.51		Y						IM
53804435	MCA1488	Sec-independent protein translocase TatA	70							1	18.05		Y		Y				IM
53804434	MCA1489	hypothetical protein MCA1489	134			SpI				1	16.79		Y	Y				MucB/RseB family	Periplasm
53804433	MCA1238	polyketide synthase	2888							0	0.13								Cytoplasm
53804432	MCA1239	CzcA family heavy metal efflux protein	1032							12	15.84	11	Y						IM
53804431	MCA1240	3-octaprenyl-4-hydroxybenzoate carboxy-lyase	197							0	5.64								Cytoplasm
53804430	MCA1241	hypothetical protein MCA1241	49							0	0.03								Cytoplasm
53804429	MCA1242	dihydroorotate dehydrogenase 2	340							0	0.00								Cytoplasm
53804428	MCA1243	hypothetical protein MCA1243	236							0	0.00								Cytoplasm
53804427	MCA1244	hypothetical protein MCA1244	176							0	0.00								Cytoplasm
53804426	MCA1245	pterin-binding domain-containing protein	465							0	0.00								Cytoplasm
53804425	MCA1490	2,3,4,5-tetrahydropyridine-2,6-carboxylate N-succinyltransferase	271							0	0.00								Cytoplasm
53804424	MCA1491	succinyldiaminopimelate transaminase	398							0	0.00								Cytoplasm
53804423	MCA1492	Tat pathway signal sequence domain-containing protein	421			SpI			y	0	0.16		Y	Y				Protein of unknown function (DUF1552)	Periplasm
53804422	MCA1493	cellulose-binding domain-containing protein	1055							0	0.00						Y	Cellulose binding domain//Protein of unknown function (DUF1587)//Protein of unknown function (DUF1595)//Protein of unknown function (DUF1592)//Protein of unknown function (DUF1588)	Cytoplasm
53804421	MCA1494	oxidoreductase, FAD-binding	455							0	0.30	1							Cytoplasm
53804420	MCA1495	hypothetical protein MCA1495	335							0	0.04								Cytoplasm
53804419	MCA1496	acyltransferase	250							1	31.49	2						Acyltransferase	Cytoplasm
53804418	MCA1246	methyltransferase CheR	1378							0	0.00								Cytoplasm
53804417	MCA1247	glucose-6-phosphate isomerase	546							0	0.00								Cytoplasm
53804416	MCA1248	argininosuccinate lyase	465							0	0.00								Cytoplasm
53804415	MCA1249	alpha-ribazole-5'-phosphate phosphatase	207							0	0.00								Cytoplasm
53804414	MCA1250	hypothetical protein MCA1250	432							1	23.29	3						Domain of unknown function DUF21/CBS domain/Transporter associated domain	IM anchored
53804413	MCA1251	6-phosphofructokinase	420							0	1.15								Cytoplasm
53804411	MCA1253	oligopeptidase A	682							0	0.00								Cytoplasm
53804410	MCA1498	zinc-binding domain-containing protein	164							0	0.20								Cytoplasm
53804409	MCA1497	glycosyl transferase group 2 family protein	255							0	0.00	1							Cytoplasm
53804408	MCA1499	glycolate oxidase iron-sulfur subunit	402							0	0.02								Cytoplasm
53804407	MCA1500	glycolate oxidase FAD binding subunit	353							0	0.00								Cytoplasm
53804406	MCA1501	glycolate oxidase, GlcD subunit	484							0	0.00								Cytoplasm
53804405	MCA1502	rhomboid family protein	237							6	19.23	6							IM
53804404	MCA1503	hypothetical protein MCA1503	300							8	32.15	8							IM
53804403	MCA1504	sulfite oxidase SoxC	419			SpI		y	y	0	0.09		Y				Y	Oxidoreductase molybdopterin binding domain//Mo-co oxidoreductase dimerisation domain	Periplasm
53804402	MCA1254	rubredoxin	56							0	0.00						Y	Rubredoxin	Cytoplasm
53804401	MCA1255	hypothetical protein MCA1255	42							0	0.00						Y		Cytoplasm
53804400	MCA1256	hypothetical protein MCA1256	204							1	16.73	1						Tim44-like domain	Cytoplasm
53804399	MCA1257	resA domain-containing protein	165							0	12.30		Y					Redoxin	Cytoplasm
53804398	MCA1258	hypothetical protein MCA1258	140							4	36.44	4							IM
53804397	MCA1259	hypothetical protein MCA1259	70							0	0.00						Y	Zinc ribbon domain	Cytoplasm
53804396	MCA1260	LuxR family transcriptional regulator	255							0	0.12								Cytoplasm
53804395	MCA1261	hypothetical protein MCA1261	1023			SpI				0	1.22		Y	Y		y	Y		Periplasm
53804394	MCA1262	hypothetical protein MCA1262	137			SpI				0	5.51		Y	Y		y	Y		Periplasm
53804393	MCA1506	hypothetical protein MCA1506	564							11	18.37	13							IM
53804392	MCA1507	hypothetical protein MCA1507	93							0	0.00								Cytoplasm
53804391	MCA1508	glycosyl transferase	350							0	0.00								Cytoplasm
53804390	MCA1509	TPR domain-containing protein	699							0	0.00								Cytoplasm
53804389	MCA1510	fimbrial protein	138		T2cSS/T4P	SpI				1	21.92	1			Y			Type IV pilin N-term methylation site GFxxxE/Pilin	Extracellular
53804388	MCA1511	TPR domain-containing protein	525							0	0.00								Cytoplasm
53804387	MCA1512	TPR domain-containing protein	550							0	0.00	1							Cytoplasm
53804386	MCA1513	hypothetical protein MCA1513	232							0	0.00								Cytoplasm
53804385	MCA1263	enoyl-ACP reductase	260							0	0.02								Cytoplasm
53804384	MCA1264	peptide ABC transporter periplasmic peptide-binding protein	721			SpII				1	0.83	1	Y					Bacterial extracellular solute-binding proteins, family 5 Middle	Periplasm
53804383	MCA1265	peptide ABC transporter permease	325							6	21.85	6							IM
53804382	MCA1266	peptide ABC transporter permease	462							9	37.30	9							IM
53804381	MCA1267	phosphoserine phosphatase	280							0	0.04								Cytoplasm
53804380	MCA1268	peptide ABC transporter ATP-binding protein	540							0	0.00								Cytoplasm
53804379	MCA1269	hypothetical protein MCA1269	132							3	21.60	3							IM
53804378	MCA1270	hypothetical protein MCA1270	182							0	0.00								Cytoplasm
53804377	MCA1271	short chain dehydrogenase/reductase oxidoreductase	255							0	4.33								Cytoplasm
53804376	MCA1272	3-demethylubiquinone-9 3-methyltransferase	237							0	0.00								Cytoplasm
53804375	MCA1273	N-ethylammeline chlorohydrolase	438							0	0.00								Cytoplasm
53804374	MCA1275	hypothetical protein MCA1275	354							8	37.91	8							IM
53804373	MCA1514	ISMca1, transposase	366							0	0.01								Cytoplasm
53804372	MCA1515	hypothetical protein MCA1515	535							0	0.00								Cytoplasm
53804371	MCA1516	TPR domain-containing protein	360							0	0.00								Cytoplasm
53804370	MCA1517	ISMca1, transposase	366							0	0.01								Cytoplasm
53804369	MCA1518	TPR domain-containing protein	258							0	0.00								Cytoplasm
53804368	MCA1519	sodium/hydrogen exchanger family protein	579							12	44.38	12							IM
53804367	MCA1520	hypothetical protein MCA1520	65							0	0.04						Y		Cytoplasm
53804366	MCA1276	glutamate racemase	271							0	0.00								Cytoplasm
53804365	MCA1277	outer membrane protein TolC	479		T1SS	SpI				1	16.44		Y	Y				Outer membrane efflux protein	OM BB
53804364	MCA1278	hypothetical protein MCA1278	367							0	0.00		Y					Periplasmic binding protein family 6	Periplasm
53804363	MCA1279	hypothetical protein MCA1279	329			SpI				1	18.39		Y					Cytochrome D1 heme domain	Periplasm
53804362	MCA1280	ABC transporter ATP-binding protein	247							0	0.00							ABC transporter ATP binding domain	Cytoplasm
53804361	MCA1281	ABC transporter permease	267							6	21.77	6						ABC-2 type transporter	IM
53804360	MCA1282	dTDP-glucose 4,6-dehydratase	357							0	0.17								Cytoplasm
53804359	MCA1283	glucose-1-phosphate thymidylyltransferase	295							0	1.03								Cytoplasm
53804358	MCA1598	TetR family transcriptional regulator	239							0	0.00								Cytoplasm
53804357	MCA1599	serine protease MucD	504			SpI				1	21.51	1					Y	Trypsin-like peptidase domain//PDZ domains	Periplasm
53804356	MCA1601	hydrogenase expression/formation protein HypA	117							0	0.00								Cytoplasm
53804355	MCA1600	hydrogenase assembly chaperone hypC/hupF	78							0	0.00								Cytoplasm
53804354	MCA1602	hydrogenase accessory protein HypB	283							0	0.00								Cytoplasm
53804353	MCA1604	[NiFe] hydrogenase maturation protein HypF	754							0	0.00								Cytoplasm
53804352	MCA1603	hydrogenase expression/formation protein HypD	366							0	0.00								Cytoplasm
53804351	MCA1284	dTDP-4-dehydrorhamnose 3,5-epimerase	185							0	0.00								Cytoplasm
53804350	MCA1285	dTDP-4-dehydrorhamnose reductase	301							0	0.00								Cytoplasm
53804349	MCA1286	DNA polymerase III subunit alpha	1165							0	0.00								Cytoplasm
53804348	MCA1287	hypothetical protein MCA1287	71							0	0.00						Y		Cytoplasm
53804347	MCA1365	hypothetical protein MCA1365	361							0	0.00								Cytoplasm
53804346	MCA1366	hypothetical protein MCA1366	167							5	32.02	5							IM
53804345	MCA1367	ABC transporter ATP-binding protein	634							0	0.00								Cytoplasm
53804344	MCA1369	bacterioferritin	159							0	0.24								Cytoplasm
53804343	MCA1606	hypothetical protein MCA1606	252							0	0.00								Cytoplasm
53804342	MCA1608	hypothetical protein MCA1608	495							0	0.00								Cytoplasm
53804341	MCA1610	ISMca6, transposase, OrfB	197							0	0.00								Cytoplasm
53804340	MCA1611	ISMca6, transposase, OrfA	179							0	11.82	1							Cytoplasm
53804339	MCA1612	hypothetical protein MCA1612	132							0	6.45						Y		Cytoplasm
53804338	MCA1614	cold-shock DNA-binding domain-containing protein	305							0	0.21								Cytoplasm
53804337	MCA1371	peptide deformylase	191							0	0.00								Cytoplasm
53804336	MCA1372	nitroreductase	273							0	0.00								Cytoplasm
53804335	MCA1373	lipoprotein	157			SpI				0	0.00						Y		Cytoplasm
53804334	MCA1374	hypothetical protein MCA1374	71							0	0.00						Y		Cytoplasm
53804333	MCA1375	hypothetical protein MCA1375	610							0	7.36	1				y	Y	Phosphate-selective porin O and P	OM BB
53804332	MCA1377	molybdenum ABC transporter periplasmic molybdate-binding protein	249			SpI				0	1.22		Y	Y				Bacterial extracellular solute-binding protein family 11	Periplasm
53804331	MCA1378	molybdenum ABC transporter periplasmic molybdate-binding protein	256			SpI				0	2.90		Y	Y				Bacterial extracellular solute-binding protein family 11	Periplasm
53804330	MCA1615	resolvase site-specific recombinase	197							0	0.00								Cytoplasm
53804329	MCA1616	C-5 cytosine-specific DNA methylase	345							0	5.59								Cytoplasm
53804328	MCA1617	hypothetical protein MCA1617	340							0	0.00								Cytoplasm
53804326	MCA1619	trypsin domain-containing protein	178							0	0.00								Cytoplasm
53804325	MCA1620	ISMca4, transposase, OrfAB	362							0	0.00								Cytoplasm
53804324	MCA1622	virulence-associated protein vagC	93							0	0.00							Antidote-toxin recognition MazE	Cytoplasm
53804323	MCA1623	virulence associated protein VagD	134							0	0.58							PIN domain	Cytoplasm
53804322	MCA1379	molybdenum ABC transporter permease	226							5	35.51	5							IM
53804321	MCA1380	molybdenum ABC transporter ATP-binding protein	356							0	0.00								Cytoplasm
53804320	MCA1381	molybdenum transport protein ModG	142							0	0.15						Y	TOBE domains	Cytoplasm
53804319	MCA1382	hypothetical protein MCA1382	275							0	0.00						Y		Cytoplasm
53804318	MCA1384	UbiE/COQ5 family methlytransferase	247							0	0.00								Cytoplasm
53804317	MCA1383	heat shock protein HtpX	294							4	41.76	3	Y						IM
53804316	MCA1385	DNA repair protein RadA	447							0	0.00								Cytoplasm
53804315	MCA1386	hypothetical protein MCA1386	81							0	0.04								Cytoplasm
53804314	MCA1625	hypothetical protein MCA1625	189							0	0.00								Cytoplasm
53804313	MCA1626	hypothetical protein MCA1626	89			SpI				0	0.13		Y	Y					Periplasm
53804312	MCA1627	Sir2 family transcriptional regulator	255							0	0.02								Cytoplasm
53804311	MCA1628	hypothetical protein MCA1628	172							0	0.00								Cytoplasm
53804310	MCA1629	hypothetical protein MCA1629	60							0	0.07						Y		Cytoplasm
53804309	MCA1630	DnaA domain-containing protein	334							0	0.17								Cytoplasm
53804308	MCA1631	hypothetical protein MCA1631	278							0	0.00								Cytoplasm
53804307	MCA1632	mechanosensitive ion channel family protein	782			SpI				3	1.26	3	Y	Y					IM
53804306	MCA1633	hypothetical protein MCA1633	406							0	0.00								Cytoplasm
53804305	MCA1387	arsenate reductase	165							0	0.18								Cytoplasm
53804304	MCA1388	ArsR family transcriptional regulator	113							0	0.11		Y					Helix-turn-helix domain	Cytoplasm
53804303	MCA1389	formate dehydrogenase subunit delta	77							0	0.00								Cytoplasm
53804302	MCA1390	formate dehydrogenase accessory protein FdhD	306							0	0.00								Cytoplasm
53804301	MCA1391	formate dehydrogenase subunit alpha	947							0	0.00						Y	2Fe-2S iron-sulfur cluster binding domain//Molybdopterin oxidoreductase//Molydopterin dinucleotide binding domain	Cytoplasm
53804300	MCA1392	formate dehydrogenase subunit beta	516							0	0.00								Cytoplasm
53804299	MCA1393	formate dehydrogenase subunit gamma	159							0	0.00								Cytoplasm
53804298	MCA1634	ribonucleotide-diphosphate reductase subunit alpha	969							0	0.00								Cytoplasm
53804297	MCA1635	hypothetical protein MCA1635	139							1	18.51	1					Y		Cytoplasm
53804296	MCA1636	hypothetical protein MCA1636	184							3	36.85	3							IM
53804295	MCA1637	ribonucleotide-diphosphate reductase subunit beta	403							1	0.00	1						Ribonucleotide reductase, small chain	Cytoplasm
53804294	MCA1638	hypothetical protein MCA1638	136							4	32.02	4							IM
53804293	MCA1639	fatty acid desaturase	358							1	27.52	3							IM
53804292	MCA1640	nodulation protein nolNO	592							0	1.73								Cytoplasm
53804291	MCA1641	hypothetical protein MCA1641	651							0	0.00								Cytoplasm
53804290	MCA1394	hypothetical protein MCA1394	543							2	0.44	2							IM
53804289	MCA1395	hypothetical protein MCA1395	592							0	2.71								Cytoplasm
53804288	MCA1396	DnaJ domain-containing protein	222							2	38.51	1	Y					DnaJ domain	IM anchored
53804287	MCA1397	hypothetical protein MCA1397	105							0	0.00								Cytoplasm
53804286	MCA1398	hypothetical protein MCA1398	142							1	22.31	1					Y		Cytoplasm
53804285	MCA1399	ABC transporter permease	830			SpI				10	22.29	9	Y						IM
53804284	MCA1400	ABC transporter ATP-binding protein	219							0	0.01								Cytoplasm
53804283	MCA1401	arylesterase	226			SpI				0	13.11		Y					GDSL-like Lipase/Acylhydrolase family	Periplasm
53804282	MCA1402	hypothetical protein MCA1402	117							0	0.00							HopJ type III effector protein	Cytoplasm
53804281	MCA1642	IS3 family transposase	68							0	0.00								Cytoplasm
53804280	MCA1643	peptidyl-prolyl cis-trans isomerase	325			SpII	y			0	0.12		Y	Y			Y	PPIC-type PPIASE domain	OM LP
53804279	MCA1644	bolA protein	95							0	0.09								Cytoplasm
53804278	MCA1645	hypothetical protein MCA1645	100							0	0.00								Cytoplasm
53804277	MCA1646	intracellular septation protein A	177							5	37.35	5							IM
53804276	MCA1647	hypothetical protein MCA1647	103							0	0.02								Cytoplasm
53804275	MCA1648	lactoylglutathione lyase	130							0	0.00								Cytoplasm
53804274	MCA1650	sensory box protein	819							2	23.86	3							IM
53804273	MCA1403	membrane-bound lytic murein transglycosylase	401			SpII	y			0	1.83		Y	Y				Transglycosylase SLT domain	OM LP
53804272	MCA1404	FAD-binding protein	578							1	3.80	1						FAD binding domain	Cytoplasm
53804271	MCA1405	hypothetical protein MCA1405	81							0	0.02								Cytoplasm
53804270	MCA1406	serine--glyoxylate aminotransferase	395							0	0.02								Cytoplasm
53804269	MCA1407	2-hydroxyacid dehydrogenase	323							0	0.00								Cytoplasm
53804268	MCA1408	hypothetical protein MCA1408	288							0	0.10								Cytoplasm
53804267	MCA1409	phosphatidylserine decarboxylase	288							0	0.04		Y					Phosphatidylserine decarboxylase	Cytoplasm
53804266	MCA1651	hypothetical protein MCA1651	122							0	0.01								Cytoplasm
53804265	MCA1652	phosphatidylglycerophosphatase A	167						y	4	35.98	4							IM
53804264	MCA1653	thiamine-monophosphate kinase	325							0	0.02								Cytoplasm
53804263	MCA1654	N utilization substance protein B	198							0	0.00								Cytoplasm
53804262	MCA1655	6,7-dimethyl-8-ribityllumazine synthase	159							0	0.11								Cytoplasm
53804261	MCA1656	3,4-dihydroxy-2-butanone 4-phosphate synthase	371							0	0.00								Cytoplasm
53804260	MCA1657	riboflavin synthase subunit alpha	219							0	0.14								Cytoplasm
53804259	MCA1410	tetratricopeptide repeat-containing protein	401			SpI				0	0.21		Y	Y				Tetratricopeptide repeat	Periplasm
53804258	MCA1411	integration host factor subunit beta	95							0	0.00								Cytoplasm
53804257	MCA1413	30S ribosomal protein S1	555							0	0.03								Cytoplasm
53804256	MCA1414	cytidylate kinase	222							0	0.03								Cytoplasm
53804255	MCA1415	3-phosphoshikimate 1-carboxyvinyltransferase	422							0	0.02								Cytoplasm
53804254	MCA1416	prephenate dehydrogenase	290			SpI				0	1.84		Y	Y				Prephenate dehydrogenase	Periplasm
53804253	MCA1417	histidinol-phosphate aminotransferase	371							0	0.00								Cytoplasm
53804252	MCA1658	riboflavin biosynthesis protein RibD	378							0	0.00								Cytoplasm
53804251	MCA1659	transcriptional regulator NrdR	165							0	0.00								Cytoplasm
53804250	MCA1660	serine hydroxymethyltransferase	418							0	0.00								Cytoplasm
53804249	MCA1661	methyl-accepting chemotaxis protein	622							0	0.00								Cytoplasm
53804248	MCA1662	ABC transporter periplasmic binding protein	428			SpI				1	18.99		Y					Periplasmic binding protein domain family 5	Periplasm
53804247	MCA1663	anti-anti-sigma factor family protein	108							0	0.32								Cytoplasm
53804246	MCA1664	xanthine/uracil permease	580							11	23.69	11							IM
53804245	MCA1418	chorismate mutase/prephenate dehydratase	362							0	0.00								Cytoplasm
53804244	MCA1419	hypothetical protein MCA1419	150							0	0.00								Cytoplasm
53804243	MCA1420	phosphoserine aminotransferase	360							0	0.00								Cytoplasm
53804242	MCA1421	DNA gyrase subunit A	860							0	0.00								Cytoplasm
53804241	MCA1422	hypothetical protein MCA1422	617							0	0.15						Y		Cytoplasm
53804240	MCA1423	glycosyl transferase	239							0	0.07								Cytoplasm
53804239	MCA1424	transporter	938							24	34.30	24							IM
53804238	MCA1425	hypothetical protein MCA1425	460							6	18.36	8	Y						IM
53804237	MCA1426	nodulation protein L	196							0	0.02		Y	Y				Bacterial transferase hexapeptide (six repeats)	Periplasm
53804236	MCA1665	carbonic anhydrase	238							0	0.00								Cytoplasm
53804235	MCA1666	sensor histidine kinase	142							0	0.00								Cytoplasm
53804234	MCA1667	pyridoxine 5'-phosphate synthase	247							0	0.06								Cytoplasm
53804233	MCA1668	hypothetical protein MCA1668	235							2	16.74	2							IM
53804232	MCA1669	tRNA-dihydrouridine synthase A	360							0	0.59								Cytoplasm
53804231	MCA1670	GTP cyclohydrolase I	185							0	0.00								Cytoplasm
53804230	MCA1671	ferrochelatase	325							0	0.03								Cytoplasm
53804229	MCA1672	penicillin-binding protein	759							1	20.52	1						Bifunctional transglycosylase second domain//Transglycosylase//Penicillin binding protein transpeptidase domain	Cytoplasm
53804228	MCA1427	glycosyl transferase group 2 family protein	338							1	0.00	2							Cytoplasm
53804227	MCA1428	glycosyl transferase group 1 family protein	352							0	0.00								Cytoplasm
53804226	MCA1429	chain length determinant protein	706			SpI				2	20.98	3							IM
53804225	MCA1430	capsular polysaccharide export protein	333			SpII	y			0	0.32		Y	Y				Polysaccharide biosynthesis/export protein	OM LP
53804224	MCA1431	anti-anti-sigma factor family protein	114							0	0.16								Cytoplasm
53804223	MCA1432	glycosyl transferase group 1 family protein	427							0	0.13								Cytoplasm
53804222	MCA1433	glycosyl transferase group 1 family protein	409							0	0.25								Cytoplasm
53804221	MCA1673	sensory box protein	1346							2	22.22	2							IM
53804220	MCA1674	methyl-accepting chemotaxis protein	696							1	22.05	1	Y					Cache domain//HAMP domain//Methyl-accepting chemotaxis protein (MCP) signalling domain	IM anchored
53804219	MCA1675	ABC transporter permease	571							6	22.42	6							IM
53804218	MCA1753	lipoprotein	141				y			0	0.07								Cytoplasm
53804217	MCA1754	monooxygenase, FAD-binding	405				y			0	18.44							FAD binding domain	Cytoplasm
53804216	MCA1755	hypothetical protein MCA1755	180							0	0.00								Cytoplasm
53804215	MCA1756	succinate-semialdehyde dehydrogenase (NADP+)	491							0	0.00								Cytoplasm
53804214	MCA1757	oxidoreductase	1308							0	0.00								Cytoplasm
53804213	MCA1434	glycosyl transferase group 2 family protein	396							4	20.74	3							IM
53804212	MCA1435	glycosyl transferase	324							0	0.00								Cytoplasm
53804211	MCA1436	serine acetyltransferase CysE	170							0	0.24								Cytoplasm
53804210	MCA1437	sugar transferase	438							2	36.60	2							IM
53804209	MCA1438	hypothetical protein MCA1438	393							8	16.70	10							IM
53804208	MCA1439	hypothetical protein MCA1439	487							1	1.72	1						Nucleotidyl transferase//Bacterial sugar transferase	Cytoplasm
53804207	MCA1440	response regulator	391							0	0.00								Cytoplasm
53804206	MCA1758	hypothetical protein MCA1758	343							0	0.00						Y	Protein of unknown function (DUF2459)	Cytoplasm
53804205	MCA1759	universal stress protein	298							0	0.04			Y				Universal stress protein family	Periplasm
53804204	MCA1760	sodium/hydrogen exchanger family protein	654							11	40.94	11	Y						IM
53804203	MCA1761	cation-transporting ATPase	919							10	0.00	10							IM
53804202	MCA1762	transporter	481			SpI				12	38.72	11	Y	Y					IM
53804201	MCA1763	hypothetical protein MCA1763	422							9	21.01	9							IM
53804200	MCA1764	DNA-binding response regulator	224							0	0.00								Cytoplasm
53804199	MCA1765	sensor histidine kinase	466			SpI				2	22.19	2							IM
53804198	MCA1441	UbiE/COQ5 family methlytransferase	208							0	0.43								Cytoplasm
53804197	MCA1442	carbonic anhydrase	214							0	0.00								Cytoplasm
53804196	MCA1443	sulfate transporter family protein	533							11	39.01	11						Sulfate transporter N-terminal domain with GLY motif//Sulfate transporter family	IM
53804195	MCA1521	major facilitator family transporter	448							12	17.75	12						Major Facilitator Superfamily	IM
53804194	MCA1522	4'-phosphopantetheinyl transferase	269							0	0.00								Cytoplasm
53804193	MCA1523	cold shock protein	69							0	0.00						Y	Cold-shock' DNA-binding domain	Cytoplasm
53804192	MCA1524	hypothetical protein MCA1524	149							2	14.11	2							IM
53804191	MCA1525	moxR protein	342							0	0.00							ATPase family associated with various cellular activities (AAA)	Cytoplasm
53804190	MCA1766	heavy metal efflux system protein	376			SpII	y			0	0.00		Y					HlyD family secretion protein	IM LP
53804189	MCA1767	CzcA family heavy metal efflux protein	1033							11	6.68	11	Y					AcrB/AcrD/AcrF family	IM
53804188	MCA1768	outer membrane heavy metal efflux protein	434							0	0.12		Y	Y				Outer membrane efflux protein	OM BB
53804187	MCA1769	cytochrome c peroxidase	422			SpI				0	15.46		Y	Y			Y	Di-haem cytochrome c peroxidase//Cytochrome c	Periplasm
53804186	MCA1771	hypothetical protein MCA1771	112							0	0.00						Y		Cytoplasm
53804185	MCA1772	polysaccharide biosynthesis protein	496							14	34.76	14							IM
53804184	MCA1773	hypothetical protein MCA1773	31							0	0.46						Y		Cytoplasm
53804183	MCA1774	universal stress protein	142							0	0.00								Cytoplasm
53804182	MCA1526	hypothetical protein MCA1526	279							0	0.00								Cytoplasm
53804181	MCA1528	MxaC protein	325							0	19.92	2	Y					von Willebrand factor type A domain	Cytoplasm
53804180	MCA1529	MxaK protein	184							1	22.53		Y						Periplasm
53804179	MCA1530	MxaL protein	308			SpI				1	13.12	1	Y					von Willebrand factor type A domain	Periplasm
53804178	MCA1531	hypothetical protein MCA1531	71							2	37.40	1	Y					Protein of unknown function (DUF2905)	Periplasm
53804177	MCA1532	tRNA (guanine-N(7)-)-methyltransferase	231							0	0.00								Cytoplasm
53804176	MCA1533	sensory box protein	965							1	18.77		Y					PAS fold/PAS domain/GGDEF domain/EAL domain	Periplasm
53804175	MCA1775	cytochrome c family protein	272			SpI				0	0.03		Y	Y				Cytochrome c	Periplasm
53804174	MCA1776	aspartyl-tRNA synthetase	599							0	0.00								Cytoplasm
53804173	MCA1777	hypothetical protein MCA1777	92							0	0.00						Y	Zinc ribbon domain	Cytoplasm
53804172	MCA1778	cytochrome oxidase assembly protein	323							8	22.52	8							IM
53804171	MCA1779	hypothetical protein MCA1779	237							0	12.30		Y						Cytoplasm
53804170	MCA1780	pantothenate kinase	246							0	0.00								Cytoplasm
53804169	MCA1781	birA bifunctional protein	331							0	0.00								Cytoplasm
53804168	MCA1782	recombination factor protein RarA	435							0	0.00								Cytoplasm
53804167	MCA1534	hypothetical protein MCA1534	192							3	22.24	3							IM
53804166	MCA1535	pyrroline-5-carboxylate reductase	274							0	2.56		Y					NADP oxidoreductase coenzyme F420-dependent/Pyrroline-5-carboxylate reductase dimerisation	Periplasm
53804165	MCA1536	hypothetical protein MCA1536	229							0	0.00							Alanine racemase, N-terminal domain	Cytoplasm
53804164	MCA1537	twitching motility protein PilT	344		T2cSS/T4P					0	0.00							Type II/IV secretion system protein	Cytoplasm
53804163	MCA1538	twitching motility protein PilU	372		T2cSS/T4P					0	0.00								Cytoplasm
53804162	MCA1539	hypothetical protein MCA1539	597							1	0.00	1						von Willebrand factor type A domain	Cytoplasm
53804161	MCA1540	hypothetical protein MCA1540	140							2	35.53	2							IM
53804160	MCA1541	hypothetical protein MCA1541	83							0	0.00								Cytoplasm
53804159	MCA1783	outer membrane lipoprotein carrier protein LolA	208			SpI				0	0.26		Y	Y				Outer membrane lipoprotein carrier protein LolA	Periplasm
53804158	MCA1784	adenylosuccinate lyase	453							0	0.00								Cytoplasm
53804157	MCA1785	tRNA (5-methylaminomethyl-2-thiouridylate)-methyltransferase	371							0	1.14								Cytoplasm
53804156	MCA1786	MutT/nudix family protein	158							0	0.00								Cytoplasm
53804155	MCA1787	hypothetical protein MCA1787	249							4	22.66	4							IM
53804154	MCA1788	ATP-dependent Clp protease adaptor protein ClpS	106							0	5.08						Y	ATP-dependent Clp protease adaptor protein ClpS	Cytoplasm
53804153	MCA1789	ATP-dependent Clp protease ATP-binding subunit ClpA	756							0	0.00								Cytoplasm
53804152	MCA1542	succinate dehydrogenase iron-sulfur subunit	260							0	0.00								Cytoplasm
53804151	MCA1543	fumarate hydratase	469							0	0.11								Cytoplasm
53804150	MCA1544	hypothetical protein MCA1544	78							0	0.09								Cytoplasm
53804149	MCA1545	B12-dependent methionine synthase	1237							0	0.00								Cytoplasm
53804148	MCA1546	hypothetical protein MCA1546	130			SpI				0	9.95		Y	Y					Periplasm
53804147	MCA1547	hypothetical protein MCA1547	245							0	0.00								Cytoplasm
53804146	MCA1548	succinate dehydrogenase, cytochrome b556 subunit	138							3	20.68	3							IM
53804145	MCA1790	translation initiation factor IF-1	72							0	0.00								Cytoplasm
53804144	MCA1791	arginyl-tRNA-protein transferase	233							0	0.05								Cytoplasm
53804143	MCA1792	leucyl/phenylalanyl-tRNA--protein transferase	235							0	0.00								Cytoplasm
53804142	MCA1793	hypothetical protein MCA1793	382							0	0.01								Cytoplasm
53804141	MCA1794	ABC transporter ATP-binding protein	555							1	13.65							ABC transporter	Cytoplasm
53804140	MCA1795	hypothetical protein MCA1795	284							0	0.00								Cytoplasm
53804139	MCA1796	methane monooxygenase subunit B	414			SpI				3	18.86	2	Y	Y					IM
53804138	MCA1549	succinate dehydrogenase, hydrophobic membrane anchor protein	126							3	23.24	3							IM
53804137	MCA1550	succinate dehydrogenase flavoprotein subunit	595							0	1.43								Cytoplasm
53804136	MCA1551	hypothetical protein MCA1551	179							0	0.00								Cytoplasm
53804135	MCA1552	ArsC family protein	111							0	0.00								Cytoplasm
53804134	MCA1553	succinyl-diaminopimelate desuccinylase	377							0	0.00								Cytoplasm
53804133	MCA1554	hypothetical protein MCA1554	34							1	22.11		Y						Periplasm
53804132	MCA1555	mercaptopyruvate sulfurtransferase	316							0	0.00								Cytoplasm
53804131	MCA1556	ATP synthase F0F1 subunit beta	458							0	0.65								Cytoplasm
53804130	MCA1797	methane monooxygenase subunit A	247							5	24.30	6							IM
53804129	MCA1798	methane monooxygenase subunit C	260							6	20.39	6							IM
53804128	MCA1799	cytochrome c family protein	99							0	0.03		Y					Cytochrome c	Periplasm
53804127	MCA1800	oxidoreductase	408							0	0.35								Cytoplasm
53804126	MCA1801	cation efflux family protein	376			SpI				8	39.02	8							IM
53804125	MCA1802	hypothetical protein MCA1802	216							0	0.00								Cytoplasm
53804124	MCA1803	dienelactone hydrolase	239							0	0.02								Cytoplasm
53804123	MCA1804	acetyl-CoA carboxylase, carboxyl transferase subunit alpha	321							0	0.00								Cytoplasm
53804122	MCA1557	ATP synthase F1 subunit epsilon	135							0	0.99								Cytoplasm
53804121	MCA1559	hypothetical protein MCA1559	208							0	0.42								Cytoplasm
53804120	MCA1561	ABC transporter ATP-binding protein	312							0	0.17								Cytoplasm
53804119	MCA1562	ABC transporter permease	244							7	28.63	7							IM
53804118	MCA1563	hypothetical protein MCA1563	622			SpI				2	21.62	1	Y					ABC-type uncharacterized transport system	IM anchored
53804117	MCA1564	hypothetical protein MCA1564	386							1	21.63		Y				Y	Domain of unknown function (DUF4340)	Periplasm
53804116	MCA1565	hypothetical protein MCA1565	140							0	0.00								Cytoplasm
53804115	MCA1567	molybdopterin biosynthesis MoeA protein	421							0	0.00								Cytoplasm
53804114	MCA1805	tRNA(Ile)-lysidine synthetase	439							0	0.04								Cytoplasm
53804113	MCA1806	fatty acid cis/trans isomerase	798							0	0.00								Cytoplasm
53804112	MCA1807	TetR family transcriptional regulator	218							0	0.00								Cytoplasm
53804111	MCA1808	ABC-transporter permease	366							3	0.29	3							IM
53804110	MCA1809	ABC transporter ATP-binding protein	235		T1SS					0	0.37								Cytoplasm
53804109	MCA1810	hypothetical protein MCA1810	326		T1SS					0	11.15		Y					Biotin-lipoyl like	Periplasm
53804108	MCA1811	hypothetical protein MCA1811	642							0	0.00						Y	Alpha/beta hydrolase family	Extracellular
53804107	MCA1812	U32 family peptidase	476							0	9.04								Cytoplasm
53804106	MCA1568	hypothetical protein MCA1568	87							0	0.00						Y		Cytoplasm
53804105	MCA1569	long-chain fatty-acid-CoA ligase	510							0	0.07								Cytoplasm
53804104	MCA1570	hypothetical protein MCA1570	35							0	0.00								Cytoplasm
53804103	MCA1573	hypothetical protein MCA1573	89							0	0.00						Y		Cytoplasm
53804102	MCA1574	DEAD/DEAH box helicase	499							0	0.00								Cytoplasm
53804101	MCA1575	alcohol dehydrogenase	355							0	0.00								Cytoplasm
53804100	MCA1576	penicillin-binding protein	713							1	20.33		Y					Transglycosylase//Penicillin binding protein transpeptidase domain //Penicillin-Binding Protein C-terminus Family	Periplasm
53804099	MCA1577	hypothetical protein MCA1577	191			SpII	y			0	0.64		Y	Y			Y	Domain of unknown function (DUF4136)	OM LP
53804098	MCA1813	ribonuclease activity regulator protein RraA	161							0	0.00								Cytoplasm
53804097	MCA1814	ATP:cob(I)alamin adenosyltransferase	194							0	0.00								Cytoplasm
53804096	MCA1815	hydroxymethylbutenyl pyrophosphate reductase	313							0	0.00								Cytoplasm
53804095	MCA1816	rhodanese-like domain-containing protein	120							0	0.00								Cytoplasm
53804094	MCA1817	heat shock protein 15	141							0	0.00								Cytoplasm
53804093	MCA1818	exodeoxyribonuclease VII large subunit	467							0	0.00								Cytoplasm
53804092	MCA1819	OmpA domain-containing protein	179			SpII	y			0	0.81		Y					OmpA family	OM LP
53804091	MCA1820	hypothetical protein MCA1820	136							0	0.04								Cytoplasm
53804090	MCA1578	beta-glucosidase	450							0	0.00								Cytoplasm
53804089	MCA1579	DEAD/DEAH box helicase	1412							0	0.03								Cytoplasm
53804088	MCA1580	ISMca1, transposase	366							0	0.01								Cytoplasm
53804087	MCA1581	ammonium transporter	433			SpI				12	38.58	11	Y	Y					IM
53804086	MCA1582	hypothetical protein MCA1582	76							0	0.03								Cytoplasm
53804085	MCA1583	diguanylate cyclase	472							8	25.56	7	Y						IM
53804084	MCA1584	hypothetical protein MCA1584	111							0	0.00								Cytoplasm
53804083	MCA1585	fatty acid cis/trans isomerase	783			SpII	y			0	7.10		Y					Fatty acid cis/trans isomerase (CTI)	OM LP
53804082	MCA1821	hypothetical protein MCA1821	203							0	0.00								Cytoplasm
53804081	MCA1822	carbon-nitrogen family hydrolase	250							0	0.03								Cytoplasm
53804080	MCA1823	hypothetical protein MCA1823	164							0	0.00						Y		Cytoplasm
53804079	MCA1824	hypothetical protein MCA1824	299							10	34.45	9	Y						IM
53804078	MCA1825	hypothetical protein MCA1825	217							4	4.04	4							IM
53804077	MCA1826	hypothetical protein MCA1826	441			SpII	y			0	1.94		Y	Y			Y	Transglycosylase SLT domain	OM LP
53804076	MCA1827	hypothetical protein MCA1827	174			SpI				0	12.66		Y	Y					Periplasm
53804075	MCA1828	dinitrogenase reductase ADP-ribosyltransferase-like protein	281							0	0.00								Cytoplasm
53804074	MCA1586	hypothetical protein MCA1586	1136							0	0.00								Cytoplasm
53804073	MCA1587	phosphoketolase	811							0	0.05								Cytoplasm
53804072	MCA1588	hypothetical protein MCA1588	99							0	0.00								Cytoplasm
53804071	MCA1589	acetate kinase	394							0	0.00								Cytoplasm
53804070	MCA1590	hypothetical protein MCA1590	181							0	0.00								Cytoplasm
53804069	MCA1591	hypothetical protein MCA1591	48							0	0.00						Y		Cytoplasm
53804068	MCA1592	ribosomal large subunit pseudouridine synthase A	212							0	0.45								Cytoplasm
53804067	MCA1593	nuclease-like protein	196							0	0.00								Cytoplasm
53804066	MCA1829	ATP-dependent protease ATP-binding subunit ClpX	444							0	0.00								Cytoplasm
53804065	MCA1907	calcium/proton exchanger	361							10	26.82	10	Y						IM
53804064	MCA1908	hypothetical protein MCA1908	58							0	0.00						Y		Cytoplasm
53804063	MCA1910	hypothetical protein MCA1910	88							1	19.84						Y		Cytoplasm
53804062	MCA1911	heavy metal translocating P-type ATPase	839							3	0.00	5							IM
53804061	MCA1912	hypothetical protein MCA1912	91							0	0.00						Y		Cytoplasm
53804060	MCA1913	hypothetical protein MCA1913	118							0	0.00								Cytoplasm
53804059	MCA1914	hypothetical protein MCA1914	87							1	18.73	1							Cytoplasm
53804058	MCA1915	cation transporter E1-E2 family ATPase	1068							1	0.00	3							Cytoplasm
53804057	MCA1594	hypothetical protein MCA1594	56							0	0.00								Cytoplasm
53804056	MCA1595	multidrug efflux system outer membrane subunit	520							0	6.43							Outer membrane efflux protein	OM BB
53804055	MCA1596	HlyD family multidrug efflux protein	371			SpII	y			0	0.11		Y					HlyD family 3 secretion protein	IM LP
53804054	MCA1597	multidrug efflux transporter MexF	1055							12	22.57	12						AcrB/AcrD/AcrF family	IM
53804053	MCA1676	hydrogenase expression/formation protein HypE	283							0	0.00								Cytoplasm
53804052	MCA1677	glutamine synthetase	469							0	0.00								Cytoplasm
53804051	MCA1678	hypothetical protein MCA1678	306							0	0.00								Cytoplasm
53804050	MCA1916	hypothetical protein MCA1916	146							1	0.00	1							Cytoplasm
53804049	MCA1917	hypothetical protein MCA1917	282							0	0.01								Cytoplasm
53804048	MCA1918	NADH dehydrogenase	440							0	1.23	2							Cytoplasm
53804047	MCA1919	hypothetical protein MCA1919	329							0	0.00								Cytoplasm
53804046	MCA1920	GTP pyrophosphokinase	718							0	0.00								Cytoplasm
53804045	MCA1921	hypothetical protein MCA1921	124							0	0.00								Cytoplasm
53804044	MCA1922	glycerophosphoryl diester phosphodiesterase	415			SpI	y			1	13.93		Y	Y				Glycerophosphoryl diester phosphodiesterase family	Periplasm
53804043	MCA1924	sugar ABC transporter permease	271							6	22.81	5	Y						IM
53804042	MCA1679	bifunctional ornithine acetyltransferase/N-acetylglutamate synthase	408							0	0.07								Cytoplasm
53804041	MCA1680	preprotein translocase subunit SecA	842							0	0.03								Cytoplasm
53804040	MCA1681	excinuclease ABC subunit C	626							0	0.60								Cytoplasm
53804039	MCA1682	CDP-diacylglycerol--glycerol-3-phosphate 3-phosphatidyltransferase	189							3	38.17	6							IM
53804038	MCA1683	sensory box protein	853							0	0.00								Cytoplasm
53804037	MCA1684	hypothetical protein MCA1684	1122							0	0.05								Cytoplasm
53804036	MCA1685	anti-sigma B factor	142							0	0.02								Cytoplasm
53804035	MCA1686	anti-sigma B factor antagonist	111							0	0.11								Cytoplasm
53804034	MCA1925	hypothetical protein MCA1925	158							2	14.85	2							IM
53804033	MCA1926	ChrB domain-containing protein	196							0	0.02								Cytoplasm
53804032	MCA1927	hypothetical protein MCA1927	212							6	43.21	6							IM
53804031	MCA1928	hypothetical protein MCA1928	162			SpI				0	0.39		Y	Y			Y	Protein of unknown function (DUF2874)	Periplasm
53804030	MCA1929	magnesium-translocating P-type ATPase	951							7	0.00	8							IM
53804029	MCA1930	hypothetical protein MCA1930	103							0	0.00								Cytoplasm
53804028	MCA1931	hypothetical protein MCA1931	242							8	44.03	8							IM
53804027	MCA1932	hypothetical protein MCA1932	386							9	27.52	9	Y						IM
53804026	MCA1933	phosphopyruvate hydratase	421							0	0.00								Cytoplasm
53804025	MCA1687	hypothetical protein MCA1687	546							0	0.00								Cytoplasm
53804024	MCA1688	hypothetical protein MCA1688	503							3	0.00	4							IM
53804023	MCA1689	hypothetical protein MCA1689	358							0	0.00								Cytoplasm
53804022	MCA1690	penicillin-insensitive murein endopeptidase	279			SpI				0	0.14		Y	Y				Penicillin-insensitive murein endopeptidase	Periplasm
53804021	MCA1691	tRNA delta(2)-isopentenylpyrophosphate transferase	312							0	0.00								Cytoplasm
53804020	MCA1692	DNA mismatch repair protein	611							0	0.00								Cytoplasm
53804019	MCA1693	hypothetical protein MCA1693	201			SpII	y			0	11.08		Y	Y			Y		OM LP
53804018	MCA1694	thioredoxin-disulfide reductase	317			SpI				0	3.54							Pyridine nucleotide-disulphide oxidoreductase	Cytoplasm
53804017	MCA1934	hypothetical protein MCA1934	32							0	0.07								Cytoplasm
53804016	MCA1935	AcrB/AcrD/AcrF family protein	1013			SpI		y		10	21.94	10	Y					AcrB/AcrD/AcrF family	IM
53804015	MCA1936	transporter	349			SpI		y		1	17.82		Y	Y				HlyD family secretion protein	Periplasm
53804014	MCA1937	outer membrane efflux protein	461				y			0	0.79		Y					Outer membrane efflux protein	OM BB
53804013	MCA1938	sensor histidine kinase	441			SpI				2	22.56		Y						IM anchored
53804012	MCA1939	DNA-binding response regulator	221							0	0.00								Cytoplasm
53804011	MCA1940	hypothetical protein MCA1940	48							0	0.00						Y		Cytoplasm
53804010	MCA1941	sugar ABC transporter sugar-binding protein	434							0	1.29		Y					Bacterial extracellular solute-binding protein family 1	Periplasm
53804009	MCA1695	DNA translocase FtsK	844							3	4.54	4							IM
53804008	MCA1696	hypothetical protein MCA1696	164							0	0.00						Y	Polyketide cyclase / dehydrase and lipid transport	Cytoplasm
53804007	MCA1697	flavodoxin FldA	178							0	0.00								Cytoplasm
53804006	MCA1698	hypothetical protein MCA1698	49							0	0.00						Y		Cytoplasm
53804005	MCA1699	hypothetical protein MCA1699	70							0	0.00						Y		Cytoplasm
53804004	MCA1700	transporter	483			SpI				12	26.52	13	Y	Y					IM
53804003	MCA1701	hypothetical protein MCA1701	396							0	0.00					y	Y	Outer membrane protein family (DUF1597)	OM BB
53804002	MCA1942	sugar ABC transporter permease	287			SpI				6	22.94	5	Y						IM
53804001	MCA1943	hypothetical protein MCA1943	108							0	0.00						Y		Cytoplasm
53804000	MCA1944	sugar ABC transportor, ATP-binding protein	356							0	0.00								Cytoplasm
53803999	MCA1945	molybdopterin-guanine dinucleotide biosynthesis protein A	202							0	0.04								Cytoplasm
53803998	MCA1946	lipoprotein	154			SpII	y			0	0.02		Y	Y				Domain of unknown function DUF302	OM LP
53803997	MCA1947	hypothetical protein MCA1947	154			SpII				0	0.03		Y	Y			Y		Periplasm
53803996	MCA1948	hypothetical protein MCA1948	180			SpII	y			0	10.54		Y	Y					OM LP
53803995	MCA1949	molybdenum cofactor biosynthesis protein A	343							0	0.00								Cytoplasm
53803994	MCA1950	6-phosphogluconate dehydrogenase	505							0	0.49								Cytoplasm
53803993	MCA1951	hypothetical protein MCA1951	667			SpI				0	1.75		Y	Y			Y	Trypsin-like peptidase domain//Ser-Thr-rich glycosyl-phosphatidyl-inositol-anchored membrane family	Periplasm
53803992	MCA1952	2-oxoglutarate dehydrogenase E1	937							0	0.00								Cytoplasm
53803991	MCA1953	2-oxoglutarate dehydrogenase E2	381							0	0.00								Cytoplasm
53803989	MCA1955	peptide methionine sulfoxide reductase	202							0	0.00						Y	SelR domain	Cytoplasm
53803988	MCA1704	chaperonin, 60 kDa subunit	542							0	0.00								Cytoplasm
53803987	MCA1705	chaperonin, 10 kDa subunit	96							0	0.00								Cytoplasm
53803986	MCA1707	hypothetical protein MCA1707	62							0	0.00						Y		Cytoplasm
53803985	MCA1709	IS3 family transposase	129							0	0.05		Y					Integrase core domain	Periplasm
53803984	MCA1710	hypothetical protein MCA1710	264				y			1	22.00	1							Cytoplasm
53803983	MCA1711	hypothetical protein MCA1711	436							0	0.00								Cytoplasm
53803982	MCA1956	ISMca1, transposase	366							0	0.01								Cytoplasm
53803981	MCA1957	TonB-dependent receptor	638			SpI				0	0.05		Y	Y		y	Y	TonB-dependent Receptor Plug Domain//TonB dependent receptor	OM BB
53803980	MCA1958	ClpXP protease specificity-enhancing factor	130							0	0.00						Y	Stringent starvation protein B	Cytoplasm
53803979	MCA1959	stringent starvation protein A	217							0	0.00								Cytoplasm
53803978	MCA1960	ubiquinol--cytochrome c reductase, cytochrome c1	240			SpI				1	2.73	1	Y	Y				Cytochrome C1 family	Periplasm
53803977	MCA1961	ubiquinol--cytochrome c reductase, cytochrome B	459							8	22.35	10							IM
53803976	MCA1962	ubiquinol-cytochrome c reductase, iron-sulfur subunit	198						y	1	21.76	1						Ubiquitinol-cytochrome C reductase Fe-S subunit TAT signal//Rieske [2Fe-2S] domain	IM anchored
53803975	MCA1712	sulfate transport protein CysZ	234							4	22.35	5							IM
53803974	MCA1713	sigma-54 dependent DNA-binding response regulator	460							0	0.00								Cytoplasm
53803973	MCA1714	surface protein-like protein	189			SpII	y			0	0.80		Y						OM LP
53803972	MCA1715	sensor histidine kinase	517			SpI				2	22.93	1	Y					HAMP domain//His Kinase A (phospho-acceptor) domain/Histidine kinase-, DNA gyrase B-, and HSP90-like ATPase	IM anchored
53803971	MCA1716	phosphoribosylpyrophosphate synthetase	289							0	0.00								Cytoplasm
53803970	MCA1717	thymidine phosphorylase	516							0	0.00								Cytoplasm
53803969	MCA1963	histidinol dehydrogenase	436							0	0.00								Cytoplasm
53803968	MCA1964	ATP phosphoribosyltransferase	213							0	0.00								Cytoplasm
53803967	MCA1965	UDP-N-acetylglucosamine 1-carboxyvinyltransferase	421							0	0.00								Cytoplasm
53803966	MCA1966	STAS domain-containing protein	120							0	0.00								Cytoplasm
53803965	MCA1967	hypothetical protein MCA1967	166							1	20.19	1						mce related protein	Cytoplasm
53803964	MCA1968	hypothetical protein MCA1968	263							5	25.92	5							IM
53803963	MCA1969	ABC transporter ATP-binding protein	275							0	0.00								Cytoplasm
53803962	MCA1718	hypothetical protein MCA1718	210							0	0.00						Y	Uncharacterized protein conserved in bacteria (DUF2076)	Periplasm
53803961	MCA1719	hypothetical protein MCA1719	251							0	0.00						Y		Cytoplasm
53803960	MCA1720	hypothetical protein MCA1720	216			SpI				0	5.01		Y	Y			Y		Periplasm
53803959	MCA1721	RND family efflux transporter MFP subunit	431							0	0.59							HlyD family secretion protein	Periplasm
53803958	MCA1722	AcrB/AcrD/AcrF family protein	1049							12	34.58	13						AcrB/AcrD/AcrF family	IM
53803957	MCA1723	outer membrane efflux protein	436			SpI	y			0	2.11		Y	Y				Outer membrane efflux protein	OM BB
53803956	MCA1724	MarC family integral membrane protein	194							5	40.74	5	Y						IM
53803955	MCA1725	serine protease	374			SpI				1	21.04		Y					Trypsin-like peptidase domain//PDZ domain	Periplasm
53803954	MCA1726	hypothetical protein MCA1726	329							0	0.00								Cytoplasm
53803953	MCA1971	seryl-tRNA synthetase	427							0	0.00								Cytoplasm
53803952	MCA1972	hypothetical protein MCA1972	50							0	0.01						Y		Cytoplasm
53803951	MCA1973	crcB protein domain-containing protein	228							7	40.21	6	Y						IM
53803950	MCA1974	initiation factor 2 subunit family protein	352							0	2.04								Cytoplasm
53803949	MCA1975	RNA methyltransferase	250							0	0.00								Cytoplasm
53803948	MCA1976	ribonuclease R	755							0	0.00								Cytoplasm
53803947	MCA1977	phage integrase site specific recombinase	50							0	0.00						Y		Cytoplasm
53803946	MCA1978	adenylosuccinate synthetase	432							0	0.00								Cytoplasm
53803945	MCA1727	curved DNA-binding protein	308							0	0.00								Cytoplasm
53803944	MCA1728	ZIP zinc transporter family protein	277							8	33.55	8							IM
53803943	MCA1729	hypothetical protein MCA1729	165							1	0.03	2							Cytoplasm
53803942	MCA1730	HSP20 family protein	149							0	0.02								Cytoplasm
53803941	MCA1731	HSP20 family protein	126							0	0.00								Cytoplasm
53803940	MCA1732	HSP20 family protein	167							0	0.00								Cytoplasm
53803939	MCA1733	hypothetical protein MCA1733	224							0	15.99	2							Cytoplasm
53803938	MCA1734	alanine racemase	359							0	0.15								Cytoplasm
53803937	MCA1979	ATP phosphoribosyltransferase	406							0	0.08								Cytoplasm
53803936	MCA1980	hflC protein	287			SpI				1	19.96		Y					SPFH domain / Band 7 family	Periplasm
53803935	MCA1981	hflK protein	403							0	3.87	1						SPFH domain / Band 7 family	IM anchored
53803934	MCA1982	GTP-binding protein	433							0	0.00								Cytoplasm
53803933	MCA1984	beta-hexosaminidase	334							0	0.00								Cytoplasm
53803932	MCA2061	hypothetical protein MCA2061	819			SpI				0	0.52	1	Y	Y			Y		Periplasm
53803931	MCA2062	aspartate-semialdehyde dehydrogenase	340							0	2.92								Cytoplasm
53803930	MCA2063	3-isopropylmalate dehydrogenase	360							0	0.00								Cytoplasm
53803929	MCA1735	replicative DNA helicase	461							0	0.00								Cytoplasm
53803928	MCA1736	bifunctional heptose 7-phosphate kinase/heptose 1-phosphate adenyltransferase	473							0	0.00								Cytoplasm
53803927	MCA1737	proline iminopeptidase	316							0	0.00	1							Cytoplasm
53803926	MCA1738	hypothetical protein MCA1738	307			SpI				0	11.42		Y	Y		y	Y		OM BB
53803925	MCA1739	citrate lyase subunit beta	320							0	0.00								Cytoplasm
53803924	MCA1740	succinyl-CoA synthase subunit beta	389							0	0.00								Cytoplasm
53803923	MCA1741	succinyl-CoA synthase subunit alpha	300							0	0.00								Cytoplasm
53803922	MCA1742	rhodanese-like domain-containing protein	106							0	0.00								Cytoplasm
53803921	MCA1743	D-tyrosyl-tRNA(Tyr) deacylase	153							0	0.07								Cytoplasm
53803920	MCA1744	acetyltransferase	282							0	0.13								Cytoplasm
53803919	MCA1745	hypothetical protein MCA1745	327							0	0.09								Cytoplasm
53803918	MCA1746	DNA-binding protein Fis	96							0	0.00								Cytoplasm
53803917	MCA1747	phosphoribosylaminoimidazolecarboxamide formyltransferase/IMP cyclohydrolase	520							0	0.07								Cytoplasm
53803916	MCA1748	iron-sulfur cluster binding protein	399							0	0.00								Cytoplasm
53803915	MCA2064	isopropylmalate isomerase small subunit	212							0	0.00								Cytoplasm
53803914	MCA2065	isopropylmalate isomerase large subunit	470							0	0.00								Cytoplasm
53803913	MCA2066	adenylate kinase	214							0	0.00								Cytoplasm
53803912	MCA2067	superoxide dismutase, Fe	210							0	0.05						Y	Iron/manganese superoxide dismutases, alpha-hairpin domain//Iron/manganese superoxide dismutases, C-terminal domain	Cytoplasm
53803911	MCA2068	alkylphosphonate utilization protein PhnA	113							0	0.00						Y	PhnA Zinc-Ribbon//PhnA protein	Cytoplasm
53803910	MCA2070	sensory box protein	771							0	0.00								Cytoplasm
53803909	MCA2071	hypothetical protein MCA2071	208							0	0.19								Cytoplasm
53803908	MCA2072	copper-translocating P-type ATPase	725							8	0.00	8							IM
53803907	MCA1749	S-adenosylmethionine decarboxylase	279							0	0.00								Cytoplasm
53803906	MCA1750	OsmC/Ohr family protein	138							0	1.96								Cytoplasm
53803905	MCA1751	hypothetical protein MCA1751	232							0	0.06								Cytoplasm
53803904	MCA1752	hypothetical protein MCA1752	1921			SpI				0	3.41		Y					Alpha-2-macroglobulin domains	Periplasm
53803903	MCA1830	serine acetyltransferase	249							0	0.06								Cytoplasm
53803902	MCA1831	hypothetical protein MCA1831	55							0	0.00						Y		Cytoplasm
53803901	MCA1833	hypothetical protein MCA1833	371							0	0.00								Cytoplasm
53803900	MCA1834	chloromuconate cycloisomerase	356							0	0.00								Cytoplasm
53803899	MCA1835	hypothetical protein MCA1835	146							3	22.64	3							IM
53803898	MCA2073	hypothetical protein MCA2073	102							0	0.37						Y		Cytoplasm
53803897	MCA2074	TonB domain-containing protein	741							0	0.00					y	Y	TonB-dependent Receptor Plug Domain//TonB dependent receptor	OM BB
53803896	MCA2075	dihydroorotase	347							0	0.00								Cytoplasm
53803895	MCA2076	vacJ lipoprotein	284			SpII	y			0	5.29		Y	Y			Y	VacJ like lipoprotein	Surface LP
53803894	MCA2077	ribonuclease T	209							0	0.00								Cytoplasm
53803893	MCA2078	glutaredoxin-like protein	110							0	0.00								Cytoplasm
53803892	MCA2079	acetylornithine aminotransferase	391							0	0.01								Cytoplasm
53803891	MCA2080	ornithine carbamoyltransferase	298							0	0.00								Cytoplasm
53803889	MCA1837	acetolactate synthase	553							0	12.10								Cytoplasm
53803888	MCA1838	alpha-acetolactate decarboxylase	260							0	0.00								Cytoplasm
53803887	MCA1839	lipoprotein	193			SpII	y			0	3.96		Y	Y			Y	Family of unknown function (DUF500)	OM LP
53803886	MCA1840	hypothetical protein MCA1840	408							4	21.52	4							IM
53803885	MCA1841	ABC transporter ATP-binding protein	238							0	0.00								Cytoplasm
53803884	MCA1842	hypothetical protein MCA1842	653			SpI				1	20.30		Y	Y			Y	von Willebrand factor type A domain	Periplasm
53803883	MCA1843	hypothetical protein MCA1843	448							0	0.00	1					Y		Cytoplasm
53803882	MCA2081	hypothetical protein MCA2081	187			SpI				1	0.04	1	Y	Y					Periplasm
53803881	MCA2082	dihydroxy-acid dehydratase	562							0	0.04								Cytoplasm
53803880	MCA2083	acetylornithine deacetylase	388							0	0.00								Cytoplasm
53803879	MCA2084	N-acetylglutamate synthase	448							0	0.16								Cytoplasm
53803878	MCA2085	cyclic AMP phosphodiesterase	259							0	0.00								Cytoplasm
53803877	MCA2086	dinucleoside polyphosphate hydrolase	191							0	0.00								Cytoplasm
53803876	MCA2087	HAD family hydrolase	220							0	0.00								Cytoplasm
53803875	MCA2088	hypothetical protein MCA2088	76							0	0.00							Sulfurtransferase TusA	Cytoplasm
53803874	MCA1844	hypothetical protein MCA1844	893							0	0.00							Putative bacterial virulence factor, SrfC type	Cytoplasm
53803873	MCA1845	hypothetical protein MCA1845	996							0	0.00							Virulence factor SrfB	Cytoplasm
53803872	MCA1846	hypothetical protein MCA1846	524							1	0.00	1					Y		Cytoplasm
53803871	MCA1847	phosphoglucosamine mutase	447							0	0.05								Cytoplasm
53803870	MCA1848	cell division protein FtsH	638							2	19.98	2							IM
53803869	MCA1849	ribosomal RNA large subunit methyltransferase J	210							0	0.06								Cytoplasm
53803868	MCA1850	hypothetical protein MCA1850	96							0	0.19								Cytoplasm
53803867	MCA2089	ferrochelatase	474							0	0.58								Cytoplasm
53803866	MCA2090	hypothetical protein MCA2090	73							0	0.00						Y	Domain of unknown function (DUF329)	Cytoplasm
53803865	MCA2091	hypothetical protein MCA2091	255							0	0.00							Protein of unknown function (DUF1342)	Cytoplasm
53803864	MCA2092	hypothetical protein MCA2092	35							0	0.00								Cytoplasm
53803863	MCA2093	dephospho-CoA kinase	198							0	0.10	1							Cytoplasm
53803862	MCA2094	leader peptidase PilD	289							5	22.16	7							IM
53803861	MCA2095	type IV pilin biogenesis protein PilC	404		T2cSS/T4P					3	0.00	4						Type II secretion system (T2SS), protein F	IM
53803860	MCA1851	transcription elongation factor GreA	158							0	0.00								Cytoplasm
53803859	MCA1852	carbamoyl-phosphate synthase large subunit	1072				y			0	0.59		Y					Carbamoyl-phosphate synthase L chain, N-terminal domain//Carbamoyl-phosphate synthase L chain, ATP binding domain// Carbamoyl-phosphate synthetase large chain, oligomerisation domain//MGS-like domain	Periplasm
53803858	MCA1853	carbamoyl phosphate synthase small subunit	378							0	0.02								Cytoplasm
53803857	MCA1854	dihydrodipicolinate reductase	269							0	0.00								Cytoplasm
53803856	MCA1855	dnaJ protein	377							0	0.00						Y	DnaJ domain/DnaJ central domain/DnaJ C terminal domain	Cytoplasm
53803855	MCA1856	molecular chaperone DnaK	641							0	0.00								Cytoplasm
53803854	MCA1857	heat shock protein GrpE	185							0	0.00						Y	GrpE	Cytoplasm
53803853	MCA1858	heat-inducible transcription repressor HrcA	350							0	0.00								Cytoplasm
53803852	MCA2096	type IV pilus assembly protein PilB	571		T2cSS/T4P					0	0.02	1						Type II secretion system (T2SS), protein E, N-terminal domain//Type II/IV secretion system protein	Cytoplasm
53803851	MCA2097	valyl-tRNA synthetase	921							0	0.29	1							Cytoplasm
53803850	MCA2098	DNA polymerase III subunit chi	152							0	0.00								Cytoplasm
53803849	MCA2099	aminopeptidase	497							0	0.00								Cytoplasm
53803848	MCA2100	hypothetical protein MCA2100	339							4	22.83	5						Predicted permease YjgP/YjgQ family	IM
53803847	MCA2101	hypothetical protein MCA2101	356							6	24.31	6						Predicted permease YjgP/YjgQ family	IM
53803846	MCA2102	hypothetical protein MCA2102	147							3	23.36	3						RDD family	IM
53803845	MCA2103	hypothetical protein MCA2103	89							2	22.58	2							IM
53803844	MCA1859	hypothetical protein MCA1859	290							0	0.04							ATP-NAD kinase	Cytoplasm
53803843	MCA1860	DNA repair protein RecN	558							0	0.01								Cytoplasm
53803842	MCA1861	hypothetical protein MCA1861	367							0	0.00								Cytoplasm
53803841	MCA1862	carbon-nitrogen family hydrolase	295							0	0.00								Cytoplasm
53803840	MCA1863	regulator protein	112							0	0.00								Cytoplasm
53803839	MCA1864	transcription-repair coupling factor	1147							0	0.09								Cytoplasm
53803838	MCA1865	riboflavin synthase subunit alpha	218							0	0.08								Cytoplasm
53803837	MCA1866	hypothetical protein MCA1866	75							0	0.00								Cytoplasm
53803836	MCA2107	nonribosomal peptide synthetase	1456							7	0.00	8							IM
53803835	MCA2108	hypothetical protein MCA2108	264			SpI				0	0.03		Y	Y				Putative MetA-pathway of phenol degradation	Periplasm
53803834	MCA2110	outer membrane efflux protein	437							0	0.72		Y					Outer membrane efflux protein	OM BB
53803833	MCA2111	hypothetical protein MCA2111	129			SpI				0	7.79		Y	Y			Y		Periplasm
53803832	MCA2112	hypothetical protein MCA2112	437			SpI				0	0.40		Y	Y		y	Y	Outer membrane protein family (DUF1597)	OM BB
53803831	MCA2113	hypothetical protein MCA2113	141							0	0.00								Cytoplasm
53803830	MCA2114	murein hydrolase B	373			SpII	y			0	5.32		Y	Y				Transglycosylase SLT domain	OM LP
53803829	MCA2115	transglycosylase	401							3	0.00	3							IM
53803828	MCA1867	(2Fe-2S) ferredoxin	120							0	0.00								Cytoplasm
53803827	MCA1868	ATP-dependent DNA helicase RecQ	719							0	0.00								Cytoplasm
53803826	MCA1869	hypothetical protein MCA1869	119							0	0.00								Cytoplasm
53803825	MCA1870	riboflavin biosynthesis protein RibD domain-containing protein	281							0	0.00								Cytoplasm
53803824	MCA1871	ubiquinone biosynthesis protein AarF	568							2	0.16	2							IM
53803823	MCA1872	C4-dicarboxylate transporter	430							7	37.00	6							IM
53803822	MCA1873	hypothetical protein MCA1873	555							0	0.43		Y	Y			Y		Periplasm
53803821	MCA1874	hypothetical protein MCA1874	241							0	0.03						Y	L,D-transpeptidase catalytic domain	Cytoplasm
53803820	MCA2116	hypothetical protein MCA2116	255							0	0.04								Cytoplasm
53803819	MCA2117	rhodanese-like domain/ankyrin repeat-containing protein	254							0	0.00								Cytoplasm
53803818	MCA2118	hypothetical protein MCA2118	407							0	0.00								Cytoplasm
53803817	MCA2119	hypothetical protein MCA2119	486							0	0.00								Cytoplasm
53803816	MCA2120	Crp/FNR family transcriptional regulator	245							0	0.00								Cytoplasm
53803815	MCA2121	ABC transporter permease	254							6	24.81	7							IM
53803814	MCA2122	ABC transporter ATP-binding protein	308							0	0.06								Cytoplasm
53803813	MCA2123	Ppx/GppA phosphatase	477							0	0.00								Cytoplasm
53803812	MCA1875	bile acid transporter family protein	334							8	43.61	10							IM
53803811	MCA1876	homoserine O-succinyltransferase	355							0	0.00								Cytoplasm
53803810	MCA1877	hypothetical protein MCA1877	293							0	0.00								Cytoplasm
53803809	MCA1878	hypothetical protein MCA1878	131							0	0.00								Cytoplasm
53803808	MCA1879	nicotinic acid mononucleotide adenylyltransferase	210							0	0.00								Cytoplasm
53803807	MCA1880	gamma-glutamyl phosphate reductase	430							0	0.00								Cytoplasm
53803806	MCA1881	hypothetical protein MCA1881	133			SpII	y			0	0.14		Y	Y					OM LP
53803805	MCA1883	non-ribosomal peptide synthetase	1314							0	0.00								Cytoplasm
53803804	MCA2124	colanic acid biosynthesis glycosyl transferase	391							0	0.01								Cytoplasm
53803803	MCA2125	aminotransferase	393							0	0.00								Cytoplasm
53803802	MCA2126	glycosyl transferase group 1 family protein	366							0	0.00								Cytoplasm
53803801	MCA2127	asparagine synthetase	605							0	0.00								Cytoplasm
53803800	MCA2128	hypothetical protein MCA2128	261							2	0.00	2					Y		IM
53803799	MCA2129	multicopper oxidase	574			SpI				0	10.28		Y	Y			Y	Multicopper oxidase/Multicopper oxidase	Periplasm
53803798	MCA2130	hypothetical protein MCA2130	196			SpI				2	21.81	1	Y	Y					Periplasm
53803797	MCA2131	AcrB/AcrD/AcrF family protein	1024							11	20.36	12							IM
53803796	MCA1884	hypothetical protein MCA1884	297							0	0.00							ncd	Cytoplasm
53803795	MCA1886	hypothetical protein MCA1886	192							0	0.00								Cytoplasm
53803794	MCA1887	hypothetical protein MCA1887	80							0	0.00						Y	Uncharacterized protein conserved in bacteria (DUF2188)	Cytoplasm
53803793	MCA1888	type I restriction-modification system, M subunit	526							0	0.00								Cytoplasm
53803792	MCA1889	hypothetical protein MCA1889	369							0	0.00								Cytoplasm
53803791	MCA1890	type I restriction-modification system, S subunit	416							0	0.00								Cytoplasm
53803790	MCA1891	hypothetical protein MCA1891	877							0	0.00							PHP domain//AAA domains	Cytoplasm
53803789	MCA1892	hypothetical protein MCA1892	382							0	0.00							Divergent AAA domain//ATP-dependent DNA helicase recG C-terminal	Cytoplasm
53803788	MCA2132	HlyD family secretion protein	360			SpI				1	14.18		Y	Y				HlyD family secretion protein	Periplasm
53803787	MCA2133	glutaredoxin family protein	87							0	0.00							Glutaredoxin	Cytoplasm
53803786	MCA2134	thioredoxin	139							0	0.00								Cytoplasm
53803785	MCA2135	hypothetical protein MCA2135	35							0	0.00						Y		Cytoplasm
53803784	MCA2136	ammonium transporter	480			SpI				11	10.47	11	Y	Y					IM
53803783	MCA2137	nitrogen regulatory protein P-II	112							0	0.00								Cytoplasm
53803782	MCA2215	potassium-transporting ATPase subunit C	190							1	21.99		Y				Y	K+-transporting ATPase, c chain	IM anchored
53803781	MCA2216	K+-transporting ATPase subunit B	690							7	21.34	7							IM
53803780	MCA1893	type I restriction-modification system, R subunit	1069							0	1.25								Cytoplasm
53803779	MCA1894	hypothetical protein MCA1894	242							0	0.00								Cytoplasm
53803778	MCA1895	ISMca3, transposase, OrfA	107							0	0.01								Cytoplasm
53803777	MCA1896	ISMca3, transposase, OrfB	282							0	0.00								Cytoplasm
53803776	MCA1897	hypothetical protein MCA1897	501			SpI				1	21.33		Y	Y			Y		Periplasm
53803775	MCA1898	23S rRNA (uracil-5-)-methyltransferase RumA	443							0	0.00								Cytoplasm
53803774	MCA1899	cysteine synthase B	295							0	0.00								Cytoplasm
53803773	MCA1900	cation efflux family protein	314							6	29.19	6							IM
53803772	MCA1901	hypothetical protein MCA1901	273			SpI				0	1.21		Y	Y					Periplasm
53803771	MCA1902	hypothetical protein MCA1902	178							4	21.32	4							IM
53803770	MCA1903	hypothetical protein MCA1903	164							0	0.04								Cytoplasm
53803769	MCA1904	lipoprotein	232			SpI	y			0	3.10		Y	Y			Y		Periplasm
53803768	MCA1905	hypothetical protein MCA1905	505			SpI				0	0.73		Y	Y		y	Y		OM BB
53803767	MCA1906	cytochrome c peroxidase	390			SpI				0	0.75		Y	Y			Y	Di-haem cytochrome c peroxidase	Periplasm
53803766	MCA1983	hfq protein	82							0	0.00						Y	LSM domain	Cytoplasm
53803765	MCA1985	hypoxanthine-guanine phosphoribosyltransferase	187							0	3.56								Cytoplasm
53803764	MCA2217	potassium-transporting ATPase subunit A	595							10	19.03	10	Y						IM
53803763	MCA2218	K+-transporting ATPase, F subunit	110							1	0.03	1						F subunit of K+-transporting ATPase (Potass_KdpF)	IM anchored
53803762	MCA2219	formate--tetrahydrofolate ligase	557							0	0.00								Cytoplasm
53803761	MCA2220	beta-lactamase	282			SpI				0	15.14		Y	Y				Penicillin binding protein transpeptidase domain	Periplasm
53803760	MCA2221	acid phosphatase	283			SpII	y			0	6.01		Y	Y				PAP2 superfamily	OM LP
53803759	MCA2223	cyclopropane-fatty-acyl-phospholipid synthase	385							0	0.00								Cytoplasm
53803758	MCA1986	5'-methylthioadenosine phosphorylase	246							0	0.00								Cytoplasm
53803757	MCA1987	sulfur compound-chelating protein SoxY	148							0	0.02		Y	Y				Sulfur oxidation protein SoxY	Periplasm
53803756	MCA1988	hypothetical protein MCA1988	113							0	0.00								Cytoplasm
53803755	MCA1989	sulfur compound-chelating protein SoxZ	100							0	0.00								Cytoplasm
53803754	MCA1990	peptide chain release factor 3	526							0	0.00								Cytoplasm
53803753	MCA1991	ATP-dependent helicase	645							0	0.03								Cytoplasm
53803752	MCA1992	TPR domain-containing protein	176			SpII	y			0	5.33		Y				Y	TPR repeat 11	OM LP
53803751	MCA1993	TatD family deoxyribonuclease	282							0	0.00								Cytoplasm
53803750	MCA2224	PKD domain-containing protein	460							0	0.88			Y			Y	PKD/REJ domain	Extracellular
53803749	MCA2225	hypothetical protein MCA2225	527							0	0.00								Cytoplasm
53803748	MCA2226	hypothetical protein MCA2226	543		TVbSS	SpI				0	1.02		Y	Y		y	Y	POTRA domain, ShlB-type	OM BB
53803747	MCA2227	hemagglutinin-like protein	3349		TVbSS	SpI				0	7.15						Y	Haemagglutination activity domain/Filamentous haemagglutinin family outer membrane protein	Extracellular
53803746	MCA2228	hypothetical protein MCA2228	51							0	0.00								Cytoplasm
53803745	MCA2229	hypothetical protein MCA2229	225			SpI				0	3.31		Y	Y			Y		Periplasm
53803744	MCA2230	RND family efflux transporter MFP subunit	362							0	0.06		Y	Y				HlyD family 3 secretion protein	Periplasm
53803743	MCA2231	HAE1 efflux family protein	1037							11	0.00	11						AcrB/AcrD/AcrF family	IM
53803742	MCA2232	outer membrane efflux family protein	475			SpII	y			0	0.54		Y	Y				Outer membrane efflux protein	OM BB
53803741	MCA1994	type 4 fimbrial biogenesis protein PilZ	118		T2cSS/T4P					0	0.87								Cytoplasm
53803740	MCA1995	DNA polymerase III, delta prime subunit	335							0	0.08								Cytoplasm
53803739	MCA1996	thymidylate kinase	208							0	0.00								Cytoplasm
53803738	MCA1997	hypothetical protein MCA1997	331			SpI				0	0.36		Y	Y					Periplasm
53803737	MCA1998	4-amino-4-deoxychorismate lyase	276							0	0.00								Cytoplasm
53803736	MCA1999	3-oxoacyl-ACP synthase	401							0	0.00								Cytoplasm
53803735	MCA2000	acyl carrier protein	76							0	0.00								Cytoplasm
53803734	MCA2234	hypothetical protein MCA2234	240			SpI				0	0.68		Y	Y					Periplasm
53803733	MCA2235	hypothetical protein MCA2235	585			SpI				0	2.56		Y	Y		y	Y		OM BB
53803732	MCA2236	TonB-dependent receptor	220			SpI				1	21.08	1					Y	TonB C terminal	Periplasm
53803731	MCA2237	biopolymer ExbD/TolR family transporter	134							1	21.78	1						Biopolymer transport protein ExbD/TolR	IM anchored
53803730	MCA2238	MotA/TolQ/ExbB proton channel family protein	607			SpI				4	14.34	3	Y	Y					IM
53803729	MCA2239	hypothetical protein MCA2239	49						y	0	0.00						Y		Cytoplasm
53803728	MCA2240	hypothetical protein MCA2240	78							1	23.07	1							Cytoplasm
53803727	MCA2241	glycosyl transferase	333							0	0.00								Cytoplasm
53803726	MCA2001	3-oxoacyl-ACP reductase	245							0	0.00								Cytoplasm
53803725	MCA2002	malonyl CoA-acyl carrier protein transacylase	318							0	0.06								Cytoplasm
53803724	MCA2003	3-oxoacyl-ACP synthase	321							0	0.00								Cytoplasm
53803723	MCA2004	glycerol-3-phosphate acyltransferase PlsX	339							0	0.00								Cytoplasm
53803722	MCA2005	50S ribosomal protein L32	64							0	0.01		Y				Y	Ribosomal L32p protein family	Cytoplasm
53803721	MCA2006	hypothetical protein MCA2006	171							0	0.00								Cytoplasm
53803720	MCA2007	maf protein	199							0	0.00								Cytoplasm
53803719	MCA2242	calcineurin-like phosphoesterase	268							0	0.00								Cytoplasm
53803718	MCA2243	hypothetical protein MCA2243	309							0	0.44								Cytoplasm
53803717	MCA2244	hypothetical protein MCA2244	43							1	21.95	1							Cytoplasm
53803716	MCA2245	hypothetical protein MCA2245	40			SpII	y			0	11.44		Y	Y			Y		OM LP
53803715	MCA2246	50S ribosomal protein L21	103							0	0.00						Y	Ribosomal prokaryotic L21 protein	Cytoplasm
53803714	MCA2247	50S ribosomal protein L27	85							0	0.01								Cytoplasm
53803713	MCA2248	GTPase ObgE	345							0	0.00								Cytoplasm
53803712	MCA2249	gamma-glutamyl kinase	374							0	0.09								Cytoplasm
53803711	MCA2250	30S ribosomal protein S20	92							0	0.00								Cytoplasm
53803710	MCA2008	transglycosylase	214			SpI				0	10.44		Y	Y			Y	Domain of unknown function (DUF4124)/Transglycosylase SLT domain	Periplasm
53803709	MCA2009	phosphoribosylglycinamide formyltransferase 2	400							0	0.00								Cytoplasm
53803708	MCA2010	calx-beta domain-containg protein	601			SpI				0	0.13		Y	Y				Calx-beta domain	Periplasm
53803707	MCA2011	multicopper oxidase	570			SpI		y	y	0	14.18		Y					Multicopper oxidase	Periplasm
53803706	MCA2012	hypothetical protein MCA2012	254							0	0.00								Cytoplasm
53803705	MCA2013	prolyl-tRNA synthetase	583							0	0.11								Cytoplasm
53803704	MCA2014	ATP-dependent protease peptidase subunit	187							0	6.70								Cytoplasm
53803703	MCA2015	ATP-dependent protease ATP-binding subunit HslU	440							0	0.00								Cytoplasm
53803702	MCA2251	membrane protein MviN	513							12	6.32	12							IM
53803701	MCA2252	riboflavin biosynthesis protein RibF	309							0	0.13								Cytoplasm
53803700	MCA2253	isoleucyl-tRNA synthetase	939							0	0.00								Cytoplasm
53803699	MCA2254	signal peptidase II	158							3	1.97	3	Y						IM anchored
53803698	MCA2255	hypothetical protein MCA2255	115							0	0.00						Y		Cytoplasm
53803697	MCA2256	TetR family transcriptional regulator	207							0	0.99		Y	Y				Bacterial regulatory proteins, tetR family//AefR-like transcriptional repressor, C-terminal region	Periplasm
53803696	MCA2257	HlyD family secretion protein	341			SpI				0	7.40		Y					HlyD family 3 secretion protein	Periplasm
53803695	MCA2258	EmrB/QacA family drug resistance transporter	516							14	32.82	14						Major Facilitator Superfamily	IM
53803694	MCA2016	hypothetical protein MCA2016	121							0	0.00							Protein of unknown function (DUF971)	Cytoplasm
53803693	MCA2017	ubiquinone/menaquinone biosynthesis methlytransferase UbiE	248							0	0.00								Cytoplasm
53803692	MCA2018	hypothetical protein MCA2018	220							0	0.04		Y					SCP-2 sterol transfer family	Periplasm
53803691	MCA2019	ubiquinone biosynthesis protein AarF	542							1	0.00	2							Cytoplasm
53803690	MCA2020	hypothetical protein MCA2020	185							0	0.00								Cytoplasm
53803689	MCA2021	phosphoglycerate kinase	391							0	0.01								Cytoplasm
53803688	MCA2022	DNA-directed RNA polymerase, omega subunit	93							0	0.00								Cytoplasm
53803687	MCA2259	cytochrome c5530 family protein	1069							0	0.10						Y	Cytochrome c554 and c-prime	Cytoplasm
53803686	MCA2260	5-methyltetrahydropteroyltriglutamate--homocysteine S-methyltransferase	762							0	0.00								Cytoplasm
53803685	MCA2261	transcriptional regulator MetR	313							0	0.02		Y					Bacterial regulatory helix-turn-helix protein, lysR family/LysR substrate binding domain	Cytoplasm
53803684	MCA2262	outer membrane heavy metal efflux protein	426			SpI				0	1.17		Y	Y				Outer membrane efflux protein	OM BB
53803683	MCA2263	heavy metal efflux pump membrane fusion protein	422			SpI			y	1	17.22		Y					HlyD family secretion protein	Periplasm
53803682	MCA2264	CzcA family heavy metal efflux protein	1066							12	20.83	12						AcrB/AcrD/AcrF family	IM
53803681	MCA2265	hypothetical protein MCA2265	151							0	0.05						Y	Glyoxalase/Bleomycin resistance protein/Dioxygenase superfamily	Cytoplasm
53803680	MCA2023	guanosine-3',5'-bis(diphosphate) 3'-pyrophosphohydrolase	735							0	0.00								Cytoplasm
53803679	MCA2024	endoribonuclease L-PSP	128							0	0.04								Cytoplasm
53803678	MCA2025	ATP-dependent DNA helicase RecG	691							0	0.00								Cytoplasm
53803677	MCA2026	hypothetical protein MCA2026	115				y			2	30.61	2					Y	Glycine zipper	OM LP
53803676	MCA2027	iojap-like protein	114							0	0.00								Cytoplasm
53803675	MCA2028	membrane-bound lytic murein transglycosylase	562			SpII	y			0	0.20		Y	Y			Y	Transglycosylase SLT domain//LysM domain	OM LP
53803674	MCA2029	hypothetical protein MCA2029	246							0	0.00								Cytoplasm
53803673	MCA2030	hypothetical protein MCA2030	59							1	18.40	1					Y		Cytoplasm
53803672	MCA2266	hypothetical protein MCA2266	78							0	0.05								Cytoplasm
53803671	MCA2267	nitroreductase	203							0	0.00								Cytoplasm
53803670	MCA2268	hypothetical protein MCA2268	235							0	0.00								Cytoplasm
53803669	MCA2269	LysR family transcriptional regulator	300							0	0.00								Cytoplasm
53803668	MCA2270	acetolactate synthase large subunit	576							0	0.13								Cytoplasm
53803667	MCA2271	acetolactate synthase small subunit	163							0	0.00								Cytoplasm
53803666	MCA2272	ketol-acid reductoisomerase	338							0	0.00								Cytoplasm
53803665	MCA2031	hypothetical protein MCA2031	49							0	0.00								Cytoplasm
53803664	MCA2032	GTP-dependent nucleic acid-binding protein EngD	363							0	0.01								Cytoplasm
53803663	MCA2033	mannose-1-phosphate guanylyltransferase	485							0	0.00								Cytoplasm
53803662	MCA2034	3-deoxy-D-manno-octulosonic-acid transferase	425							0	1.22		Y					3-Deoxy-D-manno-octulosonic-acid transferase (kdotransferase)//Glycosyl transferases group 1	Periplasm
53803661	MCA2035	50S ribosomal protein L9	148							0	0.00								Cytoplasm
53803660	MCA2036	hypothetical protein MCA2036	293							8	41.88	8							IM
53803659	MCA2037	30S ribosomal protein S18	76							0	0.00								Cytoplasm
53803657	MCA2273	CDP-diacylglycerol--serine O-phosphatidyltransferase	248							6	31.71	8							IM
53803656	MCA2275	2-isopropylmalate synthase	514							0	0.00								Cytoplasm
53803655	MCA2276	phage SPO1 DNA polymerase-like protein	243							0	0.00								Cytoplasm
53803654	MCA2277	ribosomal-protein-alanine acetyltransferase	167							0	0.00								Cytoplasm
53803653	MCA2278	sensor histidine kinase	465							2	22.64	2						HAMP domain/ /His Kinase A (phospho-acceptor) domain//Histidine kinase-, DNA gyrase B-, and HSP90-like ATPase	IM
53803652	MCA2279	DNA-binding response regulator	238							0	0.00								Cytoplasm
53803651	MCA2280	hypothetical protein MCA2280	127			SpI				0	14.15		Y	Y				LTXXQ motif family protein	Periplasm
53803650	MCA2039	glutamate synthase	1542							0	0.00								Cytoplasm
53803649	MCA2040	glutamate synthase	479							0	0.00								Cytoplasm
53803648	MCA2041	TrkH family potassium uptake protein	485							10	43.44	10							IM
53803647	MCA2043	acetyl-CoA synthetase	662							0	0.00								Cytoplasm
53803646	MCA2044	nitrogen regulatory protein P-II	112							0	0.00								Cytoplasm
53803645	MCA2045	MarR family transcriptional regulator	190							0	0.00								Cytoplasm
53803644	MCA2281	hypothetical protein MCA2281	273							0	0.00								Cytoplasm
53803643	MCA2282	hypothetical protein MCA2282	204							0	0.00								Cytoplasm
53803642	MCA2283	hypothetical protein MCA2283	470							0	0.00								Cytoplasm
53803641	MCA2284	hydrolase	188							0	0.00								Cytoplasm
53803640	MCA2285	hypothetical protein MCA2285	342							0	0.00		Y						Cytoplasm
53803639	MCA2286	hypothetical protein MCA2286	199							0	0.61								Cytoplasm
53803638	MCA2287	cobalamin biosynthesis protein	313							2	0.46	3							IM
53803637	MCA2288	threonine-phosphate decarboxylase	328							0	0.03								Cytoplasm
53803636	MCA2289	nitroreductase	221							0	0.02								Cytoplasm
53803635	MCA2046	spermidine synthase	285							0	0.00								Cytoplasm
53803634	MCA2047	arginine decarboxylase	625							0	0.00								Cytoplasm
53803633	MCA2048	Gfo/Idh/MocA family oxidoreductase	289			SpI			y	0	0.02		Y					NAD binding domain of 6-phosphogluconate dehydrogenase//NAD-binding of NADP-dependent 3-hydroxyisobutyrate dehydrogenase	Periplasm
53803632	MCA2049	glycyl-tRNA synthetase subunit alpha	309							0	0.00								Cytoplasm
53803631	MCA2050	glycyl-tRNA synthetase subunit beta	693							0	0.00								Cytoplasm
53803630	MCA2051	D,D-heptose 1,7-bisphosphate phosphatase	179							0	0.00								Cytoplasm
53803629	MCA2052	1-acyl-sn-glycerol-3-phosphate acyltransferase	249							1	22.10	1						Acyltransferase	Cytoplasm
53803628	MCA2290	cobyrinic acid a,c-diamide synthase	429							0	0.03		Y					CobQ/CobB/MinD/ParA nucleotide binding domain//CobB/CobQ-like glutamine amidotransferase domain	Periplasm
53803627	MCA2291	cob(I)yrinic acid a,c-diamide adenosyltransferase	200							0	1.46								Cytoplasm
53803626	MCA2292	hypothetical protein MCA2292	107							0	0.00								Cytoplasm
53803625	MCA2293	precorrin-3B C17-methyltransferase	458							0	0.00								Cytoplasm
53803624	MCA2295	precorrin-2 C20-methyltransferase	277							0	0.00								Cytoplasm
53803623	MCA2296	precorrin-6Y C5,15-methyltransferase (decarboxylating)	427							0	0.04								Cytoplasm
53803622	MCA2053	aminotransferase	400							0	0.00								Cytoplasm
53803621	MCA2054	hypothetical protein MCA2054	106							2	22.46	2							IM
53803620	MCA2055	hypothetical protein MCA2055	254							0	3.15								Cytoplasm
53803619	MCA2056	hypothetical protein MCA2056	482							0	0.00								Cytoplasm
53803618	MCA2057	hypothetical protein MCA2057	322							0	0.00								Cytoplasm
53803617	MCA2058	transporter	470							13	34.58	12	Y						IM
53803616	MCA2059	nitrite/sulfite reductase	548							0	0.02								Cytoplasm
53803615	MCA2060	hypothetical protein MCA2060	161							0	0.00								Cytoplasm
53803614	MCA2138	hypothetical protein MCA2138	83							0	0.00								Cytoplasm
53803613	MCA2297	cobalt-precorrin-6A synthase	381			SpI				0	0.06							Cobalamin biosynthesis, CbiD	Cytoplasm
53803612	MCA2298	precorrin-8X methylmutase	219							0	0.00								Cytoplasm
53803611	MCA2299	CbiX protein	283							0	0.00								Cytoplasm
53803610	MCA2300	precorrin-4 C11-methyltransferase	273							0	0.15								Cytoplasm
53803609	MCA2301	hypothetical protein MCA2301	181							5	27.13	5							IM
53803608	MCA2302	hypothetical protein MCA2302	89							1	12.72	1					Y	Probable cobalt transporter subunit (CbtB)	Cytoplasm
53803607	MCA2303	hypothetical protein MCA2303	337							0	0.10	1							Cytoplasm
53803606	MCA2304	cobyric acid synthase	505							0	0.00								Cytoplasm
53803605	MCA2139	Mg chelatase-like protein	485							0	0.00								Cytoplasm
53803604	MCA2140	ATP-dependent DNA helicase Rep	667							0	0.03								Cytoplasm
53803603	MCA2141	hypothetical protein MCA2141	51							0	0.00						Y		Cytoplasm
53803602	MCA2144	lipoprotein	169			SpII	y			0	0.27		Y				Y		OM LP
53803601	MCA2145	hypothetical protein MCA2145	254							3	18.38	3							IM
53803600	MCA2146	hypothetical protein MCA2146	520			SpI				0	1.77		Y	Y				Sulfatase-modifying factor enzyme 1	Periplasm
53803599	MCA2147	proton-dependent oligopeptide transporter family protein	478							11	0.08	12							IM
53803598	MCA2305	metallo-beta-lactamase	461							0	0.06								Cytoplasm
53803597	MCA2306	tRNA nucleotidyltransferase/poly(A) polymerase	336							0	0.00								Cytoplasm
53803596	MCA2307	histidine decarboxylase, pyruvoyl type	316							0	0.03		Y					Histidine carboxylase PI chain	Cytoplasm
53803595	MCA2308	hypothetical protein MCA2308	92							0	0.00						Y		Cytoplasm
53803594	MCA2309	hypothetical protein MCA2309	138			SpI				1	20.44		Y				Y		Periplasm
53803593	MCA2310	hypothetical protein MCA2310	117							0	0.00						Y		Cytoplasm
53803592	MCA2311	methyltransferase	288				y			0	1.09		Y					Methyltransferase domain	Cytoplasm
53803591	MCA2312	poly(A) polymerase	438							0	0.00								Cytoplasm
53803590	MCA2148	gamma-glutamyltranspeptidase	576			SpI				0	1.56		Y	Y				Gamma-glutamyltranspeptidase	Periplasm
53803589	MCA2149	hypothetical protein MCA2149	518			SpI				0	16.48		Y	Y			Y		Periplasm
53803588	MCA2150	hypothetical protein MCA2150	424			SpI				0	3.87		Y	Y			Y		Periplasm
53803587	MCA2151	cold-shock domain-contain protein	225							3	0.02	3							IM
53803586	MCA2152	AcrB/AcrD/AcrF family protein	1076							11	22.31	12						AcrB/AcrD/AcrF family	IM
53803585	MCA2153	HlyD family secretion protein	359							1	20.92	1						HlyD family secretion protein	IM anchored
53803584	MCA2154	outer membrane protein CyaE	453			SpI				1	19.11		Y					Outer membrane efflux protein	OM BB
53803583	MCA2155	sulfide-quinone reductase	424							0	0.37								Cytoplasm
53803582	MCA2313	2-amino-4-hydroxy-6-hydroxymethyldihydropteridine pyrophosphokinase	165							0	0.10								Cytoplasm
53803581	MCA2314	3-methyl-2-oxobutanoate hydroxymethyltransferase	269							0	0.00								Cytoplasm
53803580	MCA2315	pantoate--beta-alanine ligase	286							0	0.03								Cytoplasm
53803579	MCA2316	aspartate alpha-decarboxylase	126							0	0.00								Cytoplasm
53803578	MCA2317	dihydropteroate synthase	294							0	0.01		Y					Pterin binding enzyme	Cytoplasm
53803577	MCA2318	hypothetical protein MCA2318	268							0	0.00								Cytoplasm
53803576	MCA2319	formylmethanofurane dehydrogenase subunit	572							0	0.00								Cytoplasm
53803575	MCA2156	molybdenum cofactor biosynthesis protein B	172							0	0.00								Cytoplasm
53803574	MCA2157	ribonuclease BN	430							6	21.51	7							IM
53803573	MCA2158	AraC family transcriptional regulator	294							0	2.24								Cytoplasm
53803572	MCA2160	cytochrome c5530 family protein	1062			SpI				0	12.31		Y	Y			Y	PKD domain*	Extracellular
53803571	MCA2161	hypothetical protein MCA2161	870			SpI				0	0.38		Y	Y			Y		Periplasm
53803570	MCA2162	hypothetical protein MCA2162	198							0	0.00								Cytoplasm
53803569	MCA2163	hypothetical protein MCA2163	110							0	0.00						Y		Cytoplasm
53803568	MCA2164	DNA polymerase III subunit alpha	1047							0	0.00								Cytoplasm
53803567	MCA2320	hypothetical protein MCA2320	228							0	0.00								Cytoplasm
53803566	MCA2321	TonB-dependent receptor	709			SpI				0	0.22		Y	Y		y	Y	TonB-dependent Receptor Plug Domain/TonB dependent receptor	OM BB
53803565	MCA2322	transctiptional regulator	340							0	0.00								Cytoplasm
53803564	MCA2323	hypothetical protein MCA2323	160							0	0.46								Cytoplasm
53803563	MCA2324	CzcA family heavy metal efflux protein	1032							12	20.40	12						AcrB/AcrD/AcrF family	IM
53803562	MCA2325	RND family efflux transporter MFP subunit	389							1	22.15	1						HlyD family secretion protein	IM anchored
53803561	MCA2326	hypothetical protein MCA2326	122							0	0.00							Outer membrane efflux protein	OM BB
53803560	MCA2327	hypothetical protein MCA2327	181							0	0.05							Protein of unknown function (DUF1697)	Cytoplasm
53803559	MCA2165	hypothetical protein MCA2165	492							0	0.10							impB/mucB/samB family	Cytoplasm
53803558	MCA2166	hypothetical protein MCA2166	207							0	0.06								Cytoplasm
53803557	MCA2167	LexA repressor	202							0	0.00								Cytoplasm
53803556	MCA2169	BNR repeat-containing protein	459			SpI				0	2.02						Y	BNR repeat-like domain	Cytoplasm
53803555	MCA2170	copper resistance protein	144			SpI				0	0.03		Y	Y				CopC domain	Periplasm
53803554	MCA2171	hypothetical protein MCA2171	508							0	0.00	2							Cytoplasm
53803553	MCA2172	ABC transporter ATP-binding protein	222							0	0.14								Cytoplasm
53803552	MCA2173	hypothetical protein MCA2173	393							3	20.58	2	Y					MacB-like periplasmic core domain//FtsX-like permease family	IM
53803551	MCA2328	hypothetical protein MCA2328	119			SpI				0	0.08		Y	Y			Y	Domain of unknown function (DUF4082)	Periplasm
53803550	MCA2329	outer membrane efflux family protein	335							0	1.32							Outer membrane efflux protein	OM BB
53803549	MCA2371	50S ribosomal protein L4	205							0	0.02						Y	Ribosomal protein L4/L1 family	Cytoplasm
53803548	MCA2372	50S ribosomal protein L3	211							0	0.06						Y	Ribosomal protein L3	Cytoplasm
53803547	MCA2373	30S ribosomal protein S10	103							0	0.00								Cytoplasm
53803546	MCA2374	elongation factor Tu	396							0	0.00								Cytoplasm
53803545	MCA2375	elongation factor G	698							0	0.00								Cytoplasm
53803544	MCA2376	30S ribosomal protein S7	156							0	0.00								Cytoplasm
53803543	MCA2174	adhesion lipoprotein	301			SpI				0	14.09		Y	Y				Periplasmic solute binding protein family	Periplasm
53803542	MCA2175	hypothetical protein MCA2175	116							3	34.65	3	Y						IM
53803541	MCA2177	hypothetical protein MCA2177	126			SpI				0	10.66		Y	Y			Y		Periplasm
53803540	MCA2176	hypothetical protein MCA2176	128							0	0.03						Y		Cytoplasm
53803539	MCA2178	ISMca1, transposase	366							0	0.01								Cytoplasm
53803538	MCA2179	lipoprotein	70			SpI				0	1.06		Y				Y		Periplasm
53803537	MCA2180	TonB-dependent receptor	765			SpI				0	0.98					y	Y	TonB-dependent Receptor Plug Domain	OM BB
53803536	MCA2181	cytochrome c family protein	270			SpI				0	0.56		Y	Y			Y	Cytochrome C oxidase, cbb3-type, subunit III	Periplasm
53803535	MCA2182	decarboxylase	195							0	10.55								Cytoplasm
53803534	MCA2183	hypothetical protein MCA2183	139							0	0.02								Cytoplasm
53803533	MCA2184	Slp family outer membrane lipoprotein	204				y			1	15.84		Y			y	Y	Outer membrane lipoprotein Slp family	OM LP
53803532	MCA2185	lipoprotein	128			SpII	y			0	0.32		Y	Y			Y	Cytochrome C oxidase, cbb3-type, subunit III	OM LP
53803531	MCA2186	short chain dehydrogenase/reductase oxidoreductase	281							0	9.00								Cytoplasm
53803530	MCA2187	alkaline phosphatase	689			SpI				0	2.56		Y	Y			Y	Alkaline phosphatase	Periplasm
53803529	MCA2188	hypothetical protein MCA2188	206							0	0.22		Y				Y		Periplasm
53803528	MCA2189	cytochrome c family protein	600							0	0.00	1					Y	Cytochrome c3//Cytochrome c7	Cytoplasm
53803527	MCA2191	hypothetical protein MCA2191	698							0	0.00					y	Y		OM BB
53803526	MCA2377	30S ribosomal protein S12	124							0	0.00						Y	Ribosomal protein S12/S23	Cytoplasm
53803525	MCA2378	ribonuclease D	388							0	0.00								Cytoplasm
53803524	MCA2379	hypothetical protein MCA2379	509							0	0.20								Cytoplasm
53803523	MCA2380	hypothetical protein MCA2380	250							0	0.00								Cytoplasm
53803522	MCA2381	MxaD gene product	175			SpI				0	12.48		Y	Y			Y	Polyketide cyclase / dehydrase and lipid transport	Periplasm
53803521	MCA2382	exonuclease I	478							0	0.00								Cytoplasm
53803520	MCA2383	hypothetical protein MCA2383	59							1	21.74		Y					Protein of unknown function (DUF539)	Periplasm
53803519	MCA2384	Na(+)-translocating NADH-quinone reductase subunit F	407							1	20.67	1						2Fe-2S iron-sulfur cluster binding domain/Oxidoreductase FAD-binding domain/Oxidoreductase NAD-binding domain	Cytoplasm
53803518	MCA2192	dolichyl-phosphate-mannose-protein mannosyltransferase	447							10	19.97	10							IM
53803517	MCA2193	glycosyl transferase	320							2	0.00	3							IM
53803516	MCA2194	hypothetical protein MCA2194	134							4	42.81	4				y	Y	GtrA-like protein	IM
53803515	MCA2196	hypothetical protein MCA2196	416			SpI				0	12.55		Y	Y			Y		Periplasm
53803514	MCA2197	hypothetical protein MCA2197	383			SpI				0	9.60		Y	Y			Y		Periplasm
53803513	MCA2198	hypothetical protein MCA2198	429							0	0.50						Y		Cytoplasm
53803512	MCA2199	ankyrin repeat-containing protein	442							0	0.00								Cytoplasm
53803511	MCA2200	cytochrome c' family protein	239							5	39.30	5							IM
53803510	MCA2201	excinuclease ABC subunit B	664							0	0.00								Cytoplasm
53803509	MCA2385	Na(+)-translocating NADH-quinone reductase subunit E	202							6	41.98	6							IM
53803508	MCA2386	Na(+)-translocating NADH-quinone reductase subunit D	219							4	23.94	5							IM
53803507	MCA2387	Na(+)-translocating NADH-quinone reductase subunit C	277			SpI				1	21.56	1					Y	FMN-binding domain	IM anchored
53803506	MCA2388	Na(+)-translocating NADH-quinone reductase subunit B	400							8	3.50	6							IM
53803505	MCA2389	Na(+)-translocating NADH-quinone reductase subunit A	452							0	0.00								Cytoplasm
53803504	MCA2390	prolipoprotein diacylglyceryl transferase	245							7	37.82	7							IM
53803503	MCA2202	aspartate aminotransferase	393							0	0.00								Cytoplasm
53803502	MCA2203	UTP-glucose-1-phosphate uridylyltransferase	292							0	0.01		Y					Nucleotidyl transferase	Cytoplasm
53803501	MCA2204	adenylylsulfate kinase	203							0	0.54								Cytoplasm
53803500	MCA2205	RNA pseudouridine synthase	231							0	0.00								Cytoplasm
53803499	MCA2206	segregation and condensation protein B	201							0	0.00								Cytoplasm
53803498	MCA2207	segregation and condensation protein A	271							0	0.00								Cytoplasm
53803497	MCA2208	hypothetical protein MCA2208	205							4	20.33	5							IM
53803496	MCA2391	MoaA/NifB/PqqE family protein	455							0	0.04		Y					Radical SAM superfamily	Cytoplasm
53803495	MCA2393	hypothetical protein MCA2393	141							0	0.00						Y		Cytoplasm
53803494	MCA2394	cytochrome c'	158			SpI				0	6.74		Y	Y					Periplasm
53803493	MCA2395	cytochrome c family protein	209			SpI				0	2.85		Y	Y			Y	Cytochrome c	Periplasm
53803492	MCA2396	cytochrome c oxidase subunit I	537				y			13	32.11	13							IM
53803491	MCA2397	cytochrome c oxidase subunit II	177							1	21.68	1						Cytochrome C oxidase subunit II, periplasmic domain	IM anchored
53803490	MCA2398	hypothetical protein MCA2398	57							0	0.00						Y		Cytoplasm
53803489	MCA2399	cytochrome c oxidase, CbaD subunit	49							1	22.81	1							Cytoplasm
53803488	MCA2209	Sua5/YciO/YrdC/YwlC family protein	207							0	0.00								Cytoplasm
53803487	MCA2210	hypothetical protein MCA2210	188							0	0.15								Cytoplasm
53803486	MCA2211	HesA/MoeB/ThiF family protein	248							0	13.99								Cytoplasm
53803485	MCA2212	hypothetical protein MCA2212	325							0	0.00								Cytoplasm
53803484	MCA2213	DNA binding response regulator KdpE	231							0	0.00								Cytoplasm
53803483	MCA2214	sensor histidine kinase KdpD	910							3	1.27	3							IM
53803482	MCA2330	DNA-binding response regulator	228							0	0.00								Cytoplasm
53803481	MCA2331	sensor histidine kinase	466				y			2	22.82	2						HAMP domain//His Kinase A (phospho-acceptor) domain//Histidine kinase-, DNA gyrase B-, and HSP90-like ATPase	IM
53803480	MCA2400	nitric-oxide reductase subunit B	481							12	23.02	12							IM
53803479	MCA2401	hypothetical protein MCA2401	200							1	19.34	1					Y	Cytochrome c	Cytoplasm
53803478	MCA2402	hypothetical protein MCA2402	449							6	23.28	5							IM
53803477	MCA2403	membrane-bound lytic murein transglycosylase	428			SpII	y			0	0.35		Y	Y					OM LP
53803476	MCA2405	cytochrome c family protein	105			SpI				0	7.12		Y	Y			Y	Cytochrome c	Periplasm
53803475	MCA2406	hypothetical protein MCA2406	198			SpI				0	4.91		Y	Y			Y		Periplasm
53803474	MCA2407	hypothetical protein MCA2407	128							4	38.98	4							IM
53803473	MCA2408	hypothetical protein MCA2408	160			SpI				0	1.06		Y	Y				Redoxin	Periplasm
53803472	MCA2409	hypothetical protein MCA2409	93							0	2.78						Y	Domain of unknown function (DUF4266)	Periplasm
53803471	MCA2332	dihydroorotase	431							0	0.00								Cytoplasm
53803470	MCA2333	aspartate carbamoyltransferase	328							0	0.00								Cytoplasm
53803469	MCA2334	bifunctional pyrimidine regulatory protein PyrR uracil phosphoribosyltransferase	170							0	0.01								Cytoplasm
53803468	MCA2335	hypothetical protein MCA2335	151							0	0.03								Cytoplasm
53803467	MCA2336	hypothetical protein MCA2336	188							0	0.05								Cytoplasm
53803466	MCA2337	TonB-dependent receptor	279			SpI				1	21.86		Y					Gram-negative bacterial TonB protein C-terminal	Periplasm
53803465	MCA2338	glutathione synthetase	322							0	0.00								Cytoplasm
53803464	MCA2339	50S ribosomal protein L28	78							0	0.00								Cytoplasm
53803463	MCA2410	hypothetical protein MCA2410	483			SpI				0	7.55		Y	Y		y	Y	Protein of unknown function (DUF3570)	Periplasm
53803462	MCA2411	thiamine biosynthesis lipoprotein ApbE	310							0	0.00								Cytoplasm
53803461	MCA2413	hypothetical protein MCA2413	279							0	0.09								Cytoplasm
53803460	MCA2412	glutamine amidotransferase, class II	261							0	0.00								Cytoplasm
53803459	MCA2414	glycosyl transferase group 1 family protein	360							0	0.00								Cytoplasm
53803458	MCA2415	glycosyl transferase	374							0	0.04								Cytoplasm
53803457	MCA2416	hypothetical protein MCA2416	205							5	30.26	6							IM
53803456	MCA2417	ZIP zinc transporter family protein	279							9	44.83	6	Y						IM
53803455	MCA2340	50S ribosomal protein L33	51							0	0.00						Y	Ribosomal protein L33	Cytoplasm
53803454	MCA2341	ParA family protein	207							0	0.05								Cytoplasm
53803453	MCA2342	hypothetical protein MCA2342	115							1	10.57	1					Y		Cytoplasm
53803452	MCA2343	protease Do	465			SpI				0	16.54		Y					Trypsin-like peptidase domain//PDZ domain	Periplasm
53803451	MCA2344	branched-chain amino acid aminotransferase	306							0	0.02								Cytoplasm
53803450	MCA2345	glutamate-ammonia-ligase adenylyltransferase	948							0	0.00								Cytoplasm
53803449	MCA2346	50S ribosomal protein L17	119						y	0	0.00								Cytoplasm
53803448	MCA2347	DNA-directed RNA polymerase subunit alpha	328							0	0.02								Cytoplasm
53803447	MCA2418	stationary phase survival protein SurE	251							0	0.32								Cytoplasm
53803446	MCA2419	protein-L-isoaspartate O-methyltransferase	219							0	0.00								Cytoplasm
53803445	MCA2420	acetyltransferase	892							0	0.00								Cytoplasm
53803444	MCA2421	hypothetical protein MCA2421	159							0	0.00								Cytoplasm
53803443	MCA2422	UDP-3-O-[3-hydroxymyristoyl] N-acetylglucosamine deacetylase	304							0	0.00								Cytoplasm
53803442	MCA2423	cell division protein FtsZ	382							0	0.07								Cytoplasm
53803441	MCA2424	cell division protein FtsA	411							0	0.00								Cytoplasm
53803440	MCA2348	30S ribosomal protein S4	206							0	0.00						Y	Ribosomal protein S4/S9 N-terminal domain//S4 domain	Cytoplasm
53803439	MCA2349	30S ribosomal protein S11	128							0	0.00						Y	Ribosomal protein S11	Cytoplasm
53803438	MCA2350	30S ribosomal protein S13	118							0	0.60								Cytoplasm
53803437	MCA2352	preprotein translocase subunit SecY	441							10	22.17	10							IM
53803436	MCA2353	50S ribosomal protein L15	144							0	0.00						Y	Ribosomal protein L18e/L15	Cytoplasm
53803435	MCA2354	50S ribosomal protein L30	61							0	0.00								Cytoplasm
53803434	MCA2355	30S ribosomal protein S5	169							0	0.02						Y	Ribosomal protein S5, N-terminal domain//Ribosomal protein S5, C-terminal domain	Cytoplasm
53803433	MCA2356	50S ribosomal protein L18	117							0	0.05								Cytoplasm
53803432	MCA2357	50S ribosomal protein L6	177							0	0.00						Y	Ribosomal protein L6	Cytoplasm
53803431	MCA2425	cell division protein FtsQ	273							1	22.12	1						POTRA domain, FtsQ-type//Cell division protein FtsQ	Cytoplasm
53803430	MCA2426	D-alanine--D-alanine ligase	309							0	0.00								Cytoplasm
53803429	MCA2427	UDP-N-acetylenolpyruvoylglucosamine reductase	304							0	0.00								Cytoplasm
53803428	MCA2428	UDP-N-acetylmuramate--alanine ligase	472							0	10.92								Cytoplasm
53803427	MCA2429	undecaprenyldiphospho-muramoylpentapeptide beta-N- acetylglucosaminyltransferase	354			SpI				0	11.72		Y					Glycosyltransferase family 28 N-terminal domain//Glycosyltransferase family 28 C-terminal domain	Periplasm
53803426	MCA2430	cell division protein FtsW	398							10	23.35	10							IM
53803425	MCA2358	30S ribosomal protein S8	131							0	0.00								Cytoplasm
53803424	MCA2359	30S ribosomal protein S14	101							0	0.00								Cytoplasm
53803423	MCA2360	50S ribosomal protein L5	179							0	0.00								Cytoplasm
53803422	MCA2361	50S ribosomal protein L24	105							0	0.03								Cytoplasm
53803421	MCA2362	50S ribosomal protein L14	122							0	0.00								Cytoplasm
53803420	MCA2363	30S ribosomal protein S17	86							0	0.00								Cytoplasm
53803419	MCA2364	50S ribosomal protein L29	65							0	0.00								Cytoplasm
53803418	MCA2365	50S ribosomal protein L16	137							0	0.02								Cytoplasm
53803417	MCA2366	30S ribosomal protein S3	223							0	0.00								Cytoplasm
53803416	MCA2431	UDP-N-acetylmuramoylalanine--D-glutamate ligase	459							0	1.18								Cytoplasm
53803415	MCA2432	phospho-N-acetylmuramoyl-pentapeptide-transferase	360							10	22.53	10							IM
53803414	MCA2433	UDP-N-acetylmuramoylalanyl-D-glutamate--2,6-diaminopimelate ligase	479							0	0.00								Cytoplasm
53803413	MCA2434	penicillin-binding protein 3	575							1	21.40		Y					Penicillin-binding Protein dimerisation domain /Penicillin binding protein transpeptidase domain	Periplasm
53803412	MCA2435	cell division protein FtsL	85							1	18.38		Y					Cell division protein FtsL	Periplasm
53803411	MCA2436	S-adenosyl-methyltransferase MraW	301							0	0.00								Cytoplasm
53803410	MCA2437	cell division protein MraZ	152							0	0.00								Cytoplasm
53803409	MCA2367	50S ribosomal protein L22	110							0	0.01								Cytoplasm
53803408	MCA2368	30S ribosomal protein S19	90							0	0.00						Y	Ribosomal protein S19	Cytoplasm
53803406	MCA2370	50S ribosomal protein L23	97							0	0.00						Y	Ribosomal protein L23	Cytoplasm
53803405	MCA2449	capsular polysaccharide biosynthesis protein I	336							0	0.00								Cytoplasm
53803404	MCA2450	molybdopterin-guanine dinucleotide biosynthesis protein MobB	183							0	0.10								Cytoplasm
53803403	MCA2451	UDP-glucose 4-epimerase	341							0	0.17								Cytoplasm
53803402	MCA2452	hypothetical protein MCA2452	135							4	40.36	3	Y			y			IM
53803401	MCA2438	DNA ligase, NAD-dependent	673							0	0.00								Cytoplasm
53803400	MCA2439	cell division protein ZipA	222							0	0.00								Cytoplasm
53803399	MCA2440	chromosome segregation protein SMC	1109							0	0.00								Cytoplasm
53803398	MCA2441	7-cyano-7-deazaguanine reductase	129							0	0.00								Cytoplasm
53803397	MCA2442	MOSC domain-containing protein	211							0	0.00								Cytoplasm
53803396	MCA2443	ribonuclease HII	193							0	1.81								Cytoplasm
53803395	MCA2444	UDP-N-acetylglucosamine acyltransferase	264							0	0.09								Cytoplasm
53803394	MCA2453	hypothetical protein MCA2453	189							1	21.45		Y					Polyketide cyclase / dehydrase and lipid transport	Periplasm
53803393	MCA2454	hypothetical protein MCA2454	166							0	0.00								Cytoplasm
53803392	MCA2455	hypothetical protein MCA2455	78							1	23.12	1							Cytoplasm
53803391	MCA2456	LysR family transcriptional regulator	313							0	0.03	1							Cytoplasm
53803390	MCA2457	hypothetical protein MCA2457	152			SpI				0	0.55		Y	Y				SnoaL-like domain	Periplasm
53803389	MCA2458	superoxide dismutase, Fe	194							0	0.00						Y	Iron/manganese superoxide dismutases, alpha-hairpin domain	Cytoplasm
53803388	MCA2459	csgA protein	231							0	0.00								Cytoplasm
53803387	MCA2460	hypothetical protein MCA2460	140			SpI				0	1.17		Y	Y			Y		Periplasm
53803386	MCA2461	hypothetical protein MCA2461	164							0	3.06								Cytoplasm
53803385	MCA2445	(3R)-hydroxymyristoyl-ACP dehydratase	146							0	0.03								Cytoplasm
53803384	MCA2446	outer membrane protein OmpH	168			SpI				0	0.42		Y	Y				Outer membrane protein (OmpH-like)	Periplasm/OM
53803383	MCA2447	OMP85 family outer membrane protein	796							0	16.74	1				y	Y	Surface antigen variable number repeats//Surface antigen	OM BB
53803382	MCA2448	phosphate transport system protein PhoU	242							0	0.00								Cytoplasm
53803381	MCA2526	tryptophanyl-tRNA synthetase	338							0	0.15								Cytoplasm
53803380	MCA2527	6-pyruvoyl tetrahydrobiopterin synthase	137							0	0.00								Cytoplasm
53803379	MCA2528	hypothetical protein MCA2528	157							0	0.00								Cytoplasm
53803378	MCA2462	hypothetical protein MCA2462	122							0	0.00								Cytoplasm
53803377	MCA2463	hypothetical protein MCA2463	235							0	0.00						Y		Cytoplasm
53803376	MCA2465	lysophospholipid transporter LplT	403			SpI				10	42.41	9	Y						IM
53803375	MCA2466	hypothetical protein MCA2466	117			SpI				0	0.14		Y	Y				Protein of unknown function (DUF2782)	Periplasm
53803374	MCA2467	glutamate--cysteine ligase	509							0	0.00								Cytoplasm
53803373	MCA2468	phosphoadenosine phosphosulfate reductase	240							0	0.00								Cytoplasm
53803372	MCA2469	transcriptional regulator CysB	324							0	0.00								Cytoplasm
53803371	MCA2529	phosphoribosylaminoimidazole carboxylase ATPase subunit	376							0	0.77								Cytoplasm
53803370	MCA2530	phosphoribosylaminoimidazole carboxylase, catalytic subunit	162							0	0.63								Cytoplasm
53803369	MCA2531	ATP-dependent helicase HepA	949							0	0.00								Cytoplasm
53803368	MCA2532	HSP20 family protein	144							0	0.00								Cytoplasm
53803367	MCA2533	carboxyl-terminal protease	441			SpI				0	0.29		Y	Y			Y	PDZ domain/Peptidase family S41	Periplasm
53803366	MCA2534	peptidase M23/M37 domain-containing protein	381			SpI				0	3.42		Y	Y				Peptidase family M23	Periplasm
53803365	MCA2535	ArsR family transcriptional regulator	100							0	0.00								Cytoplasm
53803364	MCA2470	ferredoxin, 4Fe-4S	107							0	0.00								Cytoplasm
53803363	MCA2471	inositol monophosphatase	267							0	0.00								Cytoplasm
53803362	MCA2472	sulfate transporter family protein	565							10	30.74	12							IM
53803361	MCA2473	sensor histidine kinase	493							2	22.00	2							IM
53803360	MCA2474	sigma-54 dependent DNA-binding response regulator	464							0	0.00								Cytoplasm
53803359	MCA2476	riboflavin-specific deaminase/GTP cyclohydrolase II	355							0	0.00								Cytoplasm
53803358	MCA2536	rhodanese domain-containing protein	145							1	20.53	1						Rhodanese-like domain	Cytoplasm
53803357	MCA2537	preprotein translocase subunit SecB	155							0	0.00						Y	Preprotein translocase subunit SecB	Cytoplasm
53803356	MCA2538	glycerol-3-phosphate dehydrogenase	335							0	10.19		Y						Periplasm
53803355	MCA2539	RNA methyltransferase	159							0	0.05								Cytoplasm
53803354	MCA2540	glycogen phosphorylase	836							0	0.00								Cytoplasm
53803353	MCA2541	nitrogen regulation protein NR(I)	470							0	0.00								Cytoplasm
53803352	MCA2542	nitrogen regulation protein NR(II)	364							0	0.30								Cytoplasm
53803351	MCA2477	hypothetical protein MCA2477	679							0	0.00								Cytoplasm
53803350	MCA2478	hypothetical protein MCA2478	71							0	0.00						Y		Cytoplasm
53803349	MCA2479	oxaloacetate decarboxylase subunit beta	375							10	39.93	11							IM
53803348	MCA2480	oxaloacetate decarboxylase	598							0	0.00								Cytoplasm
53803347	MCA2481	oxaloacetate decarboxylase subunit gamma	85							1	21.61	1						Oxaloacetate decarboxylase, gamma chain	IM anchored
53803346	MCA2482	hypothetical protein MCA2482	97							2	37.44	2							IM
53803345	MCA2483	4-hydroxy-3-methylbut-2-en-1-yl diphosphate synthase	407							0	0.56								Cytoplasm
53803344	MCA2543	ribonucleoside reductase	1317							0	0.00								Cytoplasm
53803343	MCA2544	hypothetical protein MCA2544	506							9	22.92	11							IM
53803342	MCA2545	hypothetical protein MCA2545	291							7	25.34	9							IM
53803341	MCA2546	hypothetical protein MCA2546	280							0	0.00								Cytoplasm
53803340	MCA2547	glycosyl transferase group 1 family protein	396							1	15.98							Glycosyl transferase 4-like domain//Glycosyl transferases group 1	Cytoplasm
53803339	MCA2548	hypothetical protein MCA2548	455						y	0	0.00								Cytoplasm
53803338	MCA2549	ABC transporter ATP-binding protein	415							0	0.03								Cytoplasm
53803337	MCA2484	hypothetical protein MCA2484	278							0	0.00								Cytoplasm
53803336	MCA2485	bifunctional aconitate hydratase 2/2-methylisocitrate dehydratase	858							0	0.00								Cytoplasm
53803335	MCA2486	histone deacetylase/AcuC/AphA family protein	310							0	0.00								Cytoplasm
53803334	MCA2487	UDP-glucose 6-dehydrogenase	442				y			0	0.43							UDP-glucose/GDP-mannose dehydrogenase family, NAD binding domain//	Cytoplasm
53803333	MCA2488	O-succinylhomoserine sulfhydrylase	383							0	0.10								Cytoplasm
53803332	MCA2489	amidophosphoribosyltransferase	502							0	0.00								Cytoplasm
53803331	MCA2490	CvpA family protein	177							4	40.08	4						Colicin V production protein	IM
53803330	MCA2491	hypothetical protein MCA2491	267							1	18.67	1					Y	Sporulation related domain	Periplasm
53803329	MCA2550	ABC transporter permease	260							6	22.09	7	Y						IM
53803328	MCA2551	hypothetical protein MCA2551	146			SpI				1	20.86		Y				Y		Periplasm
53803327	MCA2552	peptidyl-prolyl cis-trans isomerase domain-containing protein	312			SpI				0	13.28		Y	Y				PPIC-type PPIASE domain	Periplasm
53803326	MCA2553	hypothetical protein MCA2553	319							0	0.00						Y		Cytoplasm
53803325	MCA2554	hypothetical protein MCA2554	63							0	0.00						Y		Cytoplasm
53803324	MCA2555	hypothetical protein MCA2555	461			SpI				0	1.21		Y	Y			Y		Periplasm
53803323	MCA2556	ISMca1, transposase	366							0	0.01								Cytoplasm
53803322	MCA2558	glycosyl transferase group 2 family protein	492							0	0.00								Cytoplasm
53803321	MCA2492	folylpolyglutamate synthase/dihydrofolate synthase	431							0	0.00								Cytoplasm
53803320	MCA2493	acetyl-CoA carboxylase, carboxyl transferase subunit beta	324							0	0.00								Cytoplasm
53803319	MCA2494	tryptophan synthase subunit alpha	267							0	0.02								Cytoplasm
53803318	MCA2495	tryptophan synthase subunit beta	405							0	0.00								Cytoplasm
53803317	MCA2496	N-(5'-phosphoribosyl)anthranilate isomerase	222							0	8.54	2							Cytoplasm
53803316	MCA2497	tRNA pseudouridine synthase A	271							0	0.00								Cytoplasm
53803315	MCA2561	glycosyl transferase group 2 family protein	957							0	0.00								Cytoplasm
53803314	MCA2562	glycosyl transferase group 1 family protein	578							0	0.00								Cytoplasm
53803313	MCA2563	hypothetical protein MCA2563	289							0	0.00								Cytoplasm
53803312	MCA2564	phosphoribose diphosphate:decaprenyl-phosphate phosphoribosyltransferase	296							7	17.48	8							IM
53803311	MCA2565	hypothetical protein MCA2565	99							3	32.76	2	Y						IM
53803310	MCA2567	short chain dehydrogenase	245							0	0.23	1	Y					short chain dehydrogenase	Periplasm
53803309	MCA2566	oxidoreductase, FAD-binding	433							0	0.00								Cytoplasm
53803308	MCA2498	hypothetical protein MCA2498	169			SpI				1	18.21		Y	Y				Cysteine rich repeats	Periplasm
53803307	MCA2499	hypothetical protein MCA2499	52							0	0.00						Y		Cytoplasm
53803306	MCA2500	sulfite oxidase subunit YedZ	222							6	32.22	6							IM
53803305	MCA2501	hypothetical protein MCA2501	209							1	5.19	1							Cytoplasm
53803304	MCA2502	hypothetical protein MCA2502	57							0	0.81						Y		Cytoplasm
53803303	MCA2503	hypothetical protein MCA2503	101							0	0.00		Y				Y		Cytoplasm
53803302	MCA2505	hypothetical protein MCA2505	112							0	0.00						Y		Cytoplasm
53803301	MCA2506	Rrf2 family protein	150							0	0.18							Transcriptional regulator	Cytoplasm
53803300	MCA2507	hypothetical protein MCA2507	134							0	0.00							Bacterial-like globin	Cytoplasm
53803299	MCA2569	hypothetical protein MCA2569	133							0	2.50						Y	Membrane-bound lysozyme-inhibitor of c-type lysozyme	IM anchored
53803298	MCA2570	hypothetical protein MCA2570	433							0	0.00							Protein of unknown function (DUF3422)	Cytoplasm
53803297	MCA2571	radical SAM protein	365							0	0.00								Cytoplasm
53803296	MCA2572	hypothetical protein MCA2572	126							0	0.13								Cytoplasm
53803295	MCA2573	DNA polymerase I	906							0	0.12								Cytoplasm
53803294	MCA2574	hypothetical protein MCA2574	146			SpI				0	4.38		Y	Y					Periplasm
53803293	MCA2575	hypothetical protein MCA2575	385							0	0.02						Y	Putative MetA-pathway of phenol degradation	Periplasm
53803292	MCA2576	formate dehydrogenase subunit alpha	925							0	0.00								Cytoplasm
53803291	MCA2508	oxygenase	324							0	0.00								Cytoplasm
53803289	MCA2510	lipoprotein	242			SpI	y			0	4.22	1	Y	Y		y		Protein of unknown function (DUF2490)	OM BB
53803288	MCA2511	ISMca1, transposase	366							0	0.01								Cytoplasm
53803287	MCA2512	acid phosphatase	506			SpI	y			0	0.13		Y				Y	Phosphoesterase family	Extracellular
53803286	MCA2513	CTP synthetase	552			SpI				0	9.00		Y	Y				CTP synthase N-terminus/Glutamine amidotransferase	Periplasm
53803284	MCA2515	enolase	427							0	0.00								Cytoplasm
53803283	MCA2516	septum formation initiator family protein	122							1	14.07		Y					Septum formation initiator	Cytoplasm
53803282	MCA2577	dehydrogenase subunit	561							0	0.00	1							Cytoplasm
53803281	MCA2578	molybdenum ABC transporter ATP-binding protein	261							0	0.01								Cytoplasm
53803280	MCA2579	molybdenum ABC transporter permease	222							5	35.09	5							IM
53803279	MCA2580	molybdenum ABC transporter periplasmic molybdenum-binding protein	252			SpI				0	7.92		Y					Bacterial extracellular solute-binding protein family 11	Periplasm
53803278	MCA2583	phosphoglycolate phosphatase	227							0	0.00								Cytoplasm
53803277	MCA2582	ribulose-phosphate 3-epimerase	230							0	0.00								Cytoplasm
53803276	MCA2584	anthranilate synthase component I	495							0	0.00								Cytoplasm
53803275	MCA2517	2-C-methyl-D-erythritol 4-phosphate cytidylyltransferase	234							0	0.02								Cytoplasm
53803274	MCA2518	2-C-methyl-D-erythritol 2,4-cyclodiphosphate synthase	158							0	0.09								Cytoplasm
53803273	MCA2519	tRNA pseudouridine synthase D	354							0	0.00								Cytoplasm
53803272	MCA2520	arsenate reductase	116							0	0.00								Cytoplasm
53803271	MCA2521	Trp repressor-binding protein	205							0	0.00						Y	NADPH-dependent FMN reductase	Cytoplasm
53803270	MCA2522	DnaA domain-containing protein	232							0	0.00								Cytoplasm
53803269	MCA2523	2-dehydropantoate 2-reductase	312							0	1.51		Y					Ketopantoate reductase PanE/ApbA//Ketopantoate reductase PanE/ApbA C terminal	Periplasm
53803268	MCA2524	hypothetical protein MCA2524	129							0	0.01								Cytoplasm
53803267	MCA2585	anthranilate synthase component II	195							0	0.00								Cytoplasm
53803266	MCA2587	indole-3-glycerol phosphate synthase	265							0	0.00								Cytoplasm
53803265	MCA2586	anthranilate phosphoribosyltransferase	341							0	0.02								Cytoplasm
53803264	MCA2588	UDP-3-O-3-hydroxymyristoyl glucosamine N-acyltransferase	354							0	0.00								Cytoplasm
53803263	MCA2589	surface-associated protein	540			SpI				0	9.94		Y	Y			Y	Protein metal binding site	Extracellular
53803262	MCA2590	cytochrome c peroxidase	773			SpI	y			1	22.00		Y				Y	Di-haem cytochrome c peroxidase	Periplasm
53803261	MCA2591	aquaporin Z domain-containing protein	31							0	0.42								Cytoplasm
53803260	MCA2525	hypothetical protein MCA2525	262							0	0.06	1							Cytoplasm
53803259	MCA2603	cytochrome c family protein	202			SpI				0	4.43		Y	Y			Y	Cytochrome c	Periplasm
53803258	MCA2604	GTP-binding protein	210							0	0.00								Cytoplasm
53803257	MCA2605	alpha amylase	420							0	0.01								Cytoplasm
53803256	MCA2606	glycogen synthase	513							0	0.01								Cytoplasm
[truncated: 959 more rows]
